# Supplementary material for: (1S,2S,3R,4S,5R,7S,8S,10R,13S)-2-Debenzoyl-10-deacetyl-2-(3-fluoro­benzo­yl)-7,10-bis­(2,2,2-trichloro­eth­oxy­carbon­yl)baccatin III ethyl acetate monosolvate monohydrate
Source: Acta Crystallogr Sect E Struct Rep Online. 2011 Feb 2;67(Pt 3):o547. doi: 10.1107/S1600536811002790 (PMC3051954; doi:10.1107/S1600536811002790)
Supplement: Supplementary file 1 [file e-67-0o547-sup1.cif]

##############################################################################
###                                                                        ###
###        Electronic paper (Acta Crystallographica Section E)             ###
###                                                                        ###
##############################################################################
#                                                                            #
# This CIF contains the data in a paper accepted for publication in Acta     #
# Crystallographica Section E. It conforms to the requirements of Notes      #
# for Authors for Section E, and has been peer reviewed under the auspices   #
# of the IUCr Commission on Journals.                                        #
#                                                                            #
# Full details of the Crystallographic Information File format               #
# are given in the paper "The Crystallographic Information File (CIF):       #
# a New Standard Archive File for Crystallography" by S. R. Hall, F. H.      #
# Allen and I. D. Brown [Acta Cryst. (1991), A47, 655-685].                  #
#                                                                            #
# The current version of the core CIF dictionary is obtainable from          #
# ftp://ftp.iucr.org/pub/cif_core.dic. The current version number is 2.4.    #
#                                                                            #
# Software is freely available for graphical display of the structure(s) in  #
# this CIF.  For information consult the CIF home page http://www.iucr.org/  #
# cif/home.html                                                              #
#                                                                            #
# This file may be used for bona fide research purposes within the           #
# scientific community so long as proper attribution is given to the journal # 
# article from which it was obtained.                                        #
#                                                                            #
##############################################################################
                                             
data_I
_audit_creation_method     SHELXL-97
_chemical_name_systematic
;
(1<i>S</i>,2<i>S</i>,3<i>R</i>,4<i>S</i>,5<i>R</i>,7<i>S</i>,8<i>S</i>,
10<i>R</i>,13<i>S</i>)-2-Debenzoyl-10-deacetyl-2-(3-fluorobenzoyl)-7,10-
bis(2,2,2-trichloroethoxycarbonyl)baccatin III monohydrate ethyl acetate
monosolvate
;
_chemical_name_common
;
12b-acetoxy-12-(3-fluorobenzoyloxy)-4,6-bis(2,2,2-trichloroethoxycarbonyl)-
1,2a,3,4,4a,6,9,10,11,12,12a,12b-decahydro-9,11-dihydroxy-4a,8,13,13-
tetramethyl-7,11-methano-5<i>H</i>-cyclodeca[3,4]benz[1,2-<i>b</i>]oxet-5-one
monohydrate ethyl acetate monosolvate
;
_chemical_formula_moiety     'C35 H37 Cl6 F O14, C4 H8 O3, H2 O1'
_chemical_formula_sum     'C39 H47 Cl6 F O17'
_chemical_formula_iupac     'C35 H37 Cl6 F O14, C4 H8 O2, H2 O1'
_chemical_formula_weight     1019.47
_chemical_melting_point_gt     495
_chemical_melting_point_lt     497
_symmetry_cell_setting     orthorhombic
_symmetry_space_group_name_H-M     'P 21 21 21'
_symmetry_space_group_name_Hall     'P 2ac 2ab'
loop_
    _symmetry_equiv_pos_as_xyz
    'x, y, z'
    '-x+1/2, -y, z+1/2'
    '-x, y+1/2, -z+1/2'
    'x+1/2, -y+1/2, -z'
_cell_length_a     14.7037(11)
_cell_length_b     16.6601(12)
_cell_length_c     18.9258(14)
_cell_angle_alpha     90.00
_cell_angle_beta     90.00
_cell_angle_gamma     90.00
_cell_volume     4636.2(6)
_cell_formula_units_Z     4
_cell_measurement_reflns_used     4411
_cell_measurement_theta_min     4.951
_cell_measurement_theta_max     38.309
_cell_measurement_temperature     293(2)
_exptl_crystal_description     prismatic
_exptl_crystal_colour     colorless
_exptl_crystal_size_max     0.395
_exptl_crystal_size_mid     0.314
_exptl_crystal_size_min     0.286
_exptl_crystal_density_diffrn     1.461
_exptl_crystal_density_meas     ?
_exptl_crystal_density_method     'not measured'
_exptl_crystal_F_000     2112
_exptl_absorpt_coefficient_mu     0.444
_exptl_absorpt_correction_type     multi-scan
_exptl_absorpt_process_details     '(SADABS; Bruker, 2001)'
_exptl_absorpt_correction_T_min     0.6039
_exptl_absorpt_correction_T_max     1.0000
_exptl_special_details
;
;
_diffrn_ambient_temperature     293(2)
_diffrn_radiation_type     MoK\a
_diffrn_radiation_wavelength     0.71073
_diffrn_radiation_source     'fine-focus sealed tube'
_diffrn_radiation_monochromator     graphite
_diffrn_measurement_device_type     'Bruker SMART CCD area-detector'
_diffrn_measurement_method     '\f and \w'
_diffrn_detector_area_resol_mean     ?
_diffrn_reflns_number     25522
_diffrn_reflns_av_R_equivalents     0.0528
_diffrn_reflns_av_sigmaI/netI     0.0765
_diffrn_reflns_theta_min     1.63
_diffrn_reflns_theta_max     26.00
_diffrn_reflns_theta_full     26.00
_diffrn_measured_fraction_theta_max     1.000
_diffrn_measured_fraction_theta_full     1.000
_diffrn_reflns_limit_h_min     -13
_diffrn_reflns_limit_h_max     18
_diffrn_reflns_limit_k_min     -19
_diffrn_reflns_limit_k_max     20
_diffrn_reflns_limit_l_min     -22
_diffrn_reflns_limit_l_max     23
_diffrn_standards_number     ?
_diffrn_standards_interval_count     ?
_diffrn_standards_interval_time     ?
_diffrn_standards_decay_%     ?
_refine_special_details
;
Refinement of <i>F</i>^2^ against ALL reflections. The weighted <i>R</i>-factor
<i>wR</i> and goodness of fit <i>S</i> are based on <i>F</i>^2^, conventional
<i>R</i>-factors <i>R</i> are based on <i>F</i>, with <i>F</i> set to zero for
negative <i>F</i>^2^. The threshold expression of <i>F</i>^2^ >
\s(<i>F</i>^2^) is used only for calculating <i>R</i>-factors(gt) <i>etc</i>.
and is not relevant to the choice of reflections for refinement.
<i>R</i>-factors based on <i>F</i>^2^ are statistically about twice as large
as those based on <i>F</i>, and <i>R</i>- factors based on ALL data will be
even larger.
;
_reflns_number_total     9094
_reflns_number_gt     6096
_reflns_threshold_expression     I>2\s(I)
_refine_ls_structure_factor_coef     Fsqd
_refine_ls_matrix_type     full
_refine_ls_R_factor_all     0.0777
_refine_ls_R_factor_gt     0.0514
_refine_ls_wR_factor_gt     0.1064
_refine_ls_wR_factor_ref     0.1154
_refine_ls_goodness_of_fit_ref     0.907
_refine_ls_restrained_S_all     0.955
_refine_ls_number_reflns     9094
_refine_ls_number_parameters     628
_refine_ls_number_restraints     101
_refine_ls_hydrogen_treatment     mixed
_refine_ls_weighting_scheme     calc
_refine_ls_weighting_details
         'calc w=1/[\s^2^(Fo^2^)+(0.0513P)^2^+0.0000P] where P=(Fo^2^+2Fc^2^)/3'
_atom_sites_solution_hydrogens     geom
_atom_sites_solution_primary     direct
_atom_sites_solution_secondary     difmap
_refine_ls_shift/su_max     0.013
_refine_ls_shift/su_mean     0.001
_refine_diff_density_max     0.638
_refine_diff_density_min     -0.321
_refine_ls_extinction_method     none
_refine_ls_extinction_coef     ?
_refine_ls_abs_structure_details     'Flack (1983), 4052 Friedel pairs'
_refine_ls_abs_structure_Flack     0.03(6)
loop_
    _atom_type_symbol
    _atom_type_description
    _atom_type_scat_dispersion_real
    _atom_type_scat_dispersion_imag
    _atom_type_scat_source
    'C' 'C' 0.0033 0.0016
                         'International Tables Vol C Tables 4.2.6.8 and 6.1.1.4'
    'H' 'H' 0.0000 0.0000
                         'International Tables Vol C Tables 4.2.6.8 and 6.1.1.4'
    'O' 'O' 0.0106 0.0060
                         'International Tables Vol C Tables 4.2.6.8 and 6.1.1.4'
    'F' 'F' 0.0171 0.0103
                         'International Tables Vol C Tables 4.2.6.8 and 6.1.1.4'
    'Cl' 'Cl' 0.1484 0.1585
                         'International Tables Vol C Tables 4.2.6.8 and 6.1.1.4'
_computing_data_collection     'SMART (Bruker, 2001)'
_computing_cell_refinement     'SAINT (Bruker, 2001)'
_computing_data_reduction     'SAINT Bruker, 2001)'
_computing_structure_solution     'SHELXS97 (Sheldrick, 2008)'
_computing_structure_refinement     'SHELXL97 (Sheldrick, 2008)'
_computing_molecular_graphics     'SHELXTL (Sheldrick, 2008)'
_computing_publication_material     'SHELXTL (Sheldrick, 2008)'
loop_
    _atom_site_type_symbol
    _atom_site_label
    _atom_site_fract_x
    _atom_site_fract_y
    _atom_site_fract_z
    _atom_site_U_iso_or_equiv
    _atom_site_adp_type
    _atom_site_calc_flag
    _atom_site_refinement_flags
    _atom_site_occupancy
    _atom_site_disorder_assembly
    _atom_site_disorder_group
    Cl Cl1 0.32716(9) 0.01873(8) 1.04792(7) 0.0699(4) Uani d . 1 . .
    Cl Cl2 0.48384(11) 0.04791(9) 1.13542(6) 0.0841(5) Uani d . 1 . .
    Cl Cl3 0.45947(9) -0.10584(7) 1.06832(6) 0.0652(4) Uani d . 1 . .
    Cl Cl4 0.08093(10) 0.25135(9) 0.93518(9) 0.0931(5) Uani d . 1 . .
    Cl Cl5 0.21962(10) 0.36674(7) 0.96872(8) 0.0782(5) Uani d . 1 . .
    Cl Cl6 0.17098(13) 0.24496(9) 1.06934(8) 0.1047(6) Uani d . 1 . .
    O O1 0.3735(2) 0.16138(19) 0.49241(15) 0.0514(8) Uani d D 1 . .
    O O2 0.48084(18) 0.03348(15) 0.50337(12) 0.0380(6) Uani d . 1 . .
    O O3 0.3511(2) -0.02415(19) 0.46551(17) 0.0642(9) Uani d . 1 . .
    O O4 0.64110(17) 0.00931(15) 0.57227(13) 0.0385(6) Uani d . 1 . .
    O O5 0.7005(2) 0.05200(18) 0.67458(16) 0.0538(8) Uani d . 1 . .
    O O6 0.5595(2) -0.15701(15) 0.62706(14) 0.0488(8) Uani d . 1 . .
    O O7 0.47088(17) -0.02112(15) 0.82322(12) 0.0365(6) Uani d . 1 . .
    O O8 0.5838(2) 0.0466(2) 0.87704(15) 0.0664(10) Uani d . 1 . .
    O O9 0.46637(18) -0.00885(15) 0.93540(12) 0.0408(7) Uani d . 1 . .
    O O10 0.30922(18) 0.05437(17) 0.75999(15) 0.0470(7) Uani d . 1 . .
    O O11 0.34759(18) 0.20512(15) 0.78236(12) 0.0378(6) Uani d . 1 . .
    O O12 0.3935(2) 0.14650(18) 0.88410(14) 0.0578(9) Uani d . 1 . .
    O O13 0.2698(2) 0.22498(16) 0.87740(14) 0.0498(8) Uani d . 1 . .
    O O14 0.6592(2) 0.2433(2) 0.59204(18) 0.0644(9) Uani d D 1 . .
    O O15 0.4525(4) 0.2095(4) 0.3655(2) 0.163(2) Uani d U 1 . .
    O O16 0.5049(3) 0.1760(3) 0.2632(2) 0.1125(16) Uani d . 1 . .
    O O17 0.7215(3) 0.4008(3) 0.6057(3) 0.0948(13) Uani d D 1 . .
    C C1 0.4306(3) 0.1568(2) 0.55338(18) 0.0352(9) Uani d . 1 . .
    C C2 0.4391(3) 0.0639(2) 0.56755(18) 0.0338(9) Uani d . 1 . .
    H H2 0.3779 0.0411 0.5718 0.041 Uiso calc R 1 . .
    C C3 0.4974(2) 0.0350(2) 0.63144(17) 0.0275(8) Uani d . 1 . .
    H H3 0.5330 0.0818 0.6464 0.033 Uiso calc R 1 . .
    C C4 0.5681(3) -0.0301(2) 0.61001(18) 0.0309(8) Uani d . 1 . .
    C C5 0.6021(3) -0.0914(2) 0.66434(18) 0.0356(9) Uani d . 1 . .
    H H5 0.6684 -0.0962 0.6615 0.043 Uiso calc R 1 . .
    C C6 0.5727(3) -0.0846(2) 0.74108(19) 0.0396(10) Uani d . 1 . .
    H H6A 0.6263 -0.0832 0.7709 0.047 Uiso calc R 1 . .
    H H6B 0.5377 -0.1318 0.7538 0.047 Uiso calc R 1 . .
    C C7 0.5157(3) -0.0099(2) 0.75516(17) 0.0312(8) Uani d . 1 . .
    H H7 0.5562 0.0367 0.7583 0.037 Uiso calc R 1 . .
    C C8 0.4412(2) 0.0076(2) 0.69925(18) 0.0290(8) Uani d . 1 . .
    C C9 0.3801(3) 0.0733(2) 0.73402(18) 0.0304(8) Uani d . 1 . .
    C C10 0.4163(3) 0.1582(2) 0.74474(18) 0.0314(9) Uani d . 1 . .
    H H10 0.4702 0.1547 0.7750 0.038 Uiso calc R 1 . .
    C C11 0.4436(3) 0.1997(2) 0.67764(18) 0.0325(9) Uani d . 1 . .
    C C12 0.5294(3) 0.2261(2) 0.6700(2) 0.0373(9) Uani d . 1 . .
    C C13 0.5632(3) 0.2488(2) 0.5977(2) 0.0455(11) Uani d . 1 . .
    H H13 0.5451 0.3043 0.5881 0.055 Uiso calc R 1 . .
    C C14 0.5237(3) 0.1953(2) 0.54023(19) 0.0460(11) Uani d . 1 . .
    H H14A 0.5669 0.1525 0.5313 0.055 Uiso calc R 1 . .
    H H14B 0.5194 0.2268 0.4973 0.055 Uiso calc R 1 . .
    C C15 0.3795(3) 0.2012(2) 0.61382(19) 0.0356(9) Uani d . 1 . .
    C C16 0.3599(3) 0.2890(2) 0.5920(2) 0.0498(11) Uani d . 1 . .
    H H16A 0.3268 0.3154 0.6289 0.075 Uiso calc R 1 . .
    H H16B 0.3246 0.2895 0.5493 0.075 Uiso calc R 1 . .
    H H16C 0.4164 0.3165 0.5841 0.075 Uiso calc R 1 . .
    C C17 0.2842(3) 0.1642(2) 0.6257(2) 0.0449(10) Uani d . 1 . .
    H H17A 0.2906 0.1090 0.6395 0.067 Uiso calc R 1 . .
    H H17B 0.2499 0.1672 0.5826 0.067 Uiso calc R 1 . .
    H H17C 0.2532 0.1933 0.6622 0.067 Uiso calc R 1 . .
    C C18 0.5361(3) -0.1049(2) 0.5696(2) 0.0400(10) Uani d . 1 . .
    H H18A 0.4715 -0.1045 0.5592 0.048 Uiso calc R 1 . .
    H H18B 0.5710 -0.1153 0.5271 0.048 Uiso calc R 1 . .
    C C19 0.3806(3) -0.0650(2) 0.6853(2) 0.0377(9) Uani d . 1 . .
    H H19A 0.4176 -0.1099 0.6717 0.057 Uiso calc R 1 . .
    H H19B 0.3386 -0.0527 0.6480 0.057 Uiso calc R 1 . .
    H H19C 0.3474 -0.0781 0.7274 0.057 Uiso calc R 1 . .
    C C20 0.5979(3) 0.2312(3) 0.7288(2) 0.0522(12) Uani d . 1 . .
    H H20A 0.5668 0.2361 0.7732 0.078 Uiso calc R 1 . .
    H H20B 0.6361 0.2772 0.7217 0.078 Uiso calc R 1 . .
    H H20C 0.6345 0.1835 0.7291 0.078 Uiso calc R 1 . .
    C C21 0.4298(4) -0.0068(2) 0.4567(2) 0.0463(11) Uani d D 1 . .
    F F1 0.4305(8) -0.1272(5) 0.2284(3) 0.198(3) Uani d PDU 0.70 A 1
    C C22 0.4730(5) -0.0350(5) 0.3940(3) 0.026(2) Uani d PGDU 0.526(16) A 1
    C C23 0.4227(6) -0.0638(5) 0.3372(3) 0.041(3) Uani d PGU 0.526(16) A 1
    H H23 0.3595 -0.0655 0.3398 0.049 Uiso calc PR 0.526(16) A 1
    C C24 0.4667(8) -0.0900(5) 0.2764(3) 0.064(3) Uani d PGDU 0.526(16) A 1
    C C25 0.5611(8) -0.0874(5) 0.2725(3) 0.083(5) Uani d PGU 0.526(16) A 1
    H H25 0.5906 -0.1049 0.2319 0.099 Uiso calc PR 0.526(16) A 1
    C C26 0.6114(6) -0.0587(6) 0.3293(4) 0.073(4) Uani d PGU 0.526(16) A 1
    H H26 0.6745 -0.0570 0.3267 0.087 Uiso calc PR 0.526(16) A 1
    C C27 0.5673(5) -0.0325(5) 0.3901(3) 0.042(3) Uani d PGU 0.526(16) A 1
    H H27 0.6010 -0.0133 0.4281 0.050 Uiso calc PR 0.526(16) A 1
    F F1' 0.5191(10) -0.1369(6) 0.2353(4) 0.197(9) Uani d PRDU 0.30 A 2
    C C22' 0.5049(9) -0.0223(7) 0.3965(5) 0.061(4) Uani d PGDU 0.474(16) A 2
    C C23' 0.4661(9) -0.0641(7) 0.3405(6) 0.081(5) Uani d PGU 0.474(16) A 2
    H H23' 0.4035 -0.0716 0.3388 0.097 Uiso calc PR 0.474(16) A 2
    C C24' 0.5210(11) -0.0946(6) 0.2871(5) 0.066(4) Uani d PGDU 0.474(16) A 2
    C C25' 0.6146(10) -0.0835(6) 0.2897(5) 0.093(5) Uani d PGDU 0.474(16) A 2
    H H25' 0.6513 -0.1039 0.2540 0.112 Uiso calc PR 0.474(16) A 2
    C C26' 0.6534(8) -0.0417(7) 0.3457(6) 0.112(6) Uani d PGU 0.474(16) A 2
    H H26' 0.7160 -0.0342 0.3475 0.135 Uiso calc PR 0.474(16) A 2
    C C27' 0.5985(9) -0.0112(8) 0.3992(5) 0.083(5) Uani d PGU 0.474(16) A 2
    H H27' 0.6244 0.0168 0.4366 0.100 Uiso calc PR 0.474(16) A 2
    C C28 0.7039(3) 0.0475(2) 0.6126(3) 0.0469(11) Uani d . 1 . .
    C C29 0.7772(3) 0.0835(3) 0.5674(3) 0.0630(13) Uani d . 1 . .
    H H29A 0.7614 0.1378 0.5557 0.094 Uiso calc R 1 . .
    H H29B 0.7833 0.0526 0.5248 0.094 Uiso calc R 1 . .
    H H29C 0.8338 0.0830 0.5927 0.094 Uiso calc R 1 . .
    C C30 0.5148(3) 0.0097(2) 0.8779(2) 0.0387(9) Uani d . 1 . .
    C C31 0.4976(3) 0.0306(3) 0.99812(19) 0.0468(11) Uani d . 1 . .
    H H31A 0.4888 0.0881 0.9940 0.056 Uiso calc R 1 . .
    H H31B 0.5619 0.0203 1.0050 0.056 Uiso calc R 1 . .
    C C32 0.4442(3) -0.0013(2) 1.0595(2) 0.0462(11) Uani d . 1 . .
    C C33 0.3432(3) 0.1873(2) 0.8512(2) 0.0440(11) Uani d . 1 . .
    C C34 0.2589(4) 0.2100(3) 0.9515(2) 0.0605(14) Uani d . 1 . .
    H H34A 0.3157 0.2198 0.9761 0.073 Uiso calc R 1 . .
    H H34B 0.2414 0.1545 0.9592 0.073 Uiso calc R 1 . .
    C C35 0.1856(4) 0.2657(3) 0.9791(2) 0.0627(14) Uani d . 1 . .
    C C36 0.3518(5) 0.1838(7) 0.2640(5) 0.167(4) Uani d . 1 . .
    H H36A 0.3408 0.1283 0.2535 0.250 Uiso calc R 1 . .
    H H36B 0.3562 0.2137 0.2208 0.250 Uiso calc R 1 . .
    H H36C 0.3025 0.2045 0.2919 0.250 Uiso calc R 1 . .
    C C37 0.4357(7) 0.1913(5) 0.3031(4) 0.129(3) Uani d . 1 . .
    C C38 0.5947(6) 0.1783(5) 0.2986(4) 0.137(3) Uani d D 1 . .
    H H38A 0.6089 0.2330 0.3124 0.164 Uiso calc R 1 . .
    H H38B 0.5931 0.1455 0.3409 0.164 Uiso calc R 1 . .
    C C39 0.6630(5) 0.1490(6) 0.2517(5) 0.147(3) Uani d D 1 . .
    H H39A 0.6456 0.0970 0.2345 0.220 Uiso calc R 1 . .
    H H39B 0.7198 0.1449 0.2764 0.220 Uiso calc R 1 . .
    H H39C 0.6695 0.1853 0.2126 0.220 Uiso calc R 1 . .
    H H1 0.391(4) 0.187(3) 0.4583(18) 0.08(2) Uiso d D 1 . .
    H H14 0.689(3) 0.2851(17) 0.593(2) 0.050(14) Uiso d D 1 . .
    H H17D 0.749(4) 0.376(4) 0.569(2) 0.13(3) Uiso d D 1 . .
    H H17E 0.690(7) 0.440(5) 0.585(4) 0.21(7) Uiso d D 1 . .
loop_
    _atom_site_aniso_label
    _atom_site_aniso_U_11
    _atom_site_aniso_U_22
    _atom_site_aniso_U_33
    _atom_site_aniso_U_12
    _atom_site_aniso_U_13
    _atom_site_aniso_U_23
    Cl1 0.0532(7) 0.0841(9) 0.0724(8) 0.0076(7) 0.0175(7) 0.0100(7)
    Cl2 0.1221(13) 0.0941(10) 0.0360(6) -0.0281(9) -0.0002(7) -0.0152(6)
    Cl3 0.0857(10) 0.0550(7) 0.0548(7) 0.0017(7) 0.0015(7) 0.0104(6)
    Cl4 0.0709(10) 0.0803(10) 0.1283(13) -0.0074(8) 0.0329(10) -0.0173(10)
    Cl5 0.0888(10) 0.0376(6) 0.1083(11) -0.0080(7) 0.0518(9) -0.0079(7)
    Cl6 0.1549(16) 0.0884(11) 0.0707(9) -0.0151(10) 0.0685(10) -0.0060(8)
    O1 0.066(2) 0.0535(19) 0.0343(17) 0.0101(17) -0.0127(16) 0.0037(15)
    O2 0.0474(17) 0.0383(15) 0.0284(13) 0.0033(13) 0.0035(13) -0.0035(11)
    O3 0.065(2) 0.061(2) 0.066(2) -0.0042(19) -0.0187(19) -0.0175(17)
    O4 0.0352(15) 0.0419(15) 0.0383(14) 0.0036(13) 0.0098(13) 0.0014(13)
    O5 0.0481(19) 0.062(2) 0.0513(19) -0.0068(16) -0.0071(15) -0.0079(17)
    O6 0.070(2) 0.0274(14) 0.0491(16) 0.0024(14) -0.0006(16) 0.0016(13)
    O7 0.0407(16) 0.0424(15) 0.0265(12) -0.0062(13) 0.0011(12) 0.0014(12)
    O8 0.052(2) 0.108(3) 0.0388(16) -0.0339(19) 0.0029(15) -0.0104(18)
    O9 0.0460(17) 0.0527(17) 0.0236(12) -0.0109(14) 0.0009(13) 0.0019(12)
    O10 0.0385(17) 0.0447(16) 0.0578(18) -0.0026(14) 0.0187(15) -0.0051(15)
    O11 0.0459(17) 0.0351(15) 0.0325(14) 0.0119(13) 0.0032(13) -0.0053(12)
    O12 0.079(2) 0.0545(19) 0.0405(16) 0.0324(18) 0.0049(16) 0.0056(15)
    O13 0.062(2) 0.0432(17) 0.0440(16) 0.0147(15) 0.0193(16) 0.0019(14)
    O14 0.055(2) 0.056(2) 0.082(2) -0.0113(18) 0.0204(18) -0.0080(19)
    O15 0.196(5) 0.232(6) 0.061(3) -0.054(5) 0.022(3) -0.007(3)
    O16 0.079(3) 0.176(5) 0.082(3) -0.019(3) 0.013(3) -0.039(3)
    O17 0.072(3) 0.077(3) 0.136(4) -0.010(2) 0.009(3) 0.024(3)
    C1 0.045(2) 0.034(2) 0.0270(19) 0.0055(19) -0.0045(18) 0.0021(16)
    C2 0.035(2) 0.034(2) 0.0324(19) 0.0007(17) 0.0024(18) -0.0057(17)
    C3 0.030(2) 0.0246(19) 0.0283(18) -0.0001(16) 0.0029(16) -0.0019(15)
    C4 0.038(2) 0.027(2) 0.0278(18) 0.0017(17) 0.0034(17) 0.0009(16)
    C5 0.039(2) 0.031(2) 0.037(2) 0.0076(18) 0.0047(19) 0.0002(17)
    C6 0.050(3) 0.034(2) 0.035(2) 0.008(2) -0.001(2) 0.0082(18)
    C7 0.036(2) 0.033(2) 0.0249(17) -0.0037(17) 0.0041(17) 0.0022(16)
    C8 0.030(2) 0.0247(19) 0.0321(19) -0.0005(16) 0.0017(16) 0.0025(15)
    C9 0.030(2) 0.033(2) 0.0282(19) 0.0034(17) -0.0001(17) 0.0001(16)
    C10 0.028(2) 0.032(2) 0.034(2) 0.0094(17) 0.0032(17) -0.0054(17)
    C11 0.041(2) 0.0205(19) 0.036(2) 0.0052(17) 0.0018(19) -0.0040(16)
    C12 0.043(2) 0.0212(19) 0.048(2) 0.0007(18) -0.002(2) -0.0060(17)
    C13 0.048(3) 0.029(2) 0.060(3) -0.006(2) 0.012(2) -0.001(2)
    C14 0.063(3) 0.037(2) 0.038(2) -0.003(2) 0.009(2) 0.0048(19)
    C15 0.041(2) 0.029(2) 0.037(2) 0.0072(18) -0.0038(19) 0.0001(18)
    C16 0.056(3) 0.041(2) 0.052(2) 0.015(2) -0.009(2) -0.004(2)
    C17 0.045(3) 0.042(2) 0.048(2) 0.005(2) -0.010(2) -0.006(2)
    C18 0.053(3) 0.028(2) 0.039(2) 0.0057(19) 0.004(2) -0.0037(18)
    C19 0.038(2) 0.034(2) 0.041(2) -0.0032(19) 0.0051(19) 0.0015(18)
    C20 0.045(3) 0.043(3) 0.069(3) -0.004(2) -0.007(2) -0.014(2)
    C21 0.071(3) 0.038(2) 0.030(2) 0.004(2) -0.009(2) -0.0035(18)
    F1 0.288(8) 0.198(6) 0.107(4) -0.049(6) -0.005(5) -0.044(5)
    C22 0.055(5) 0.014(4) 0.008(4) -0.014(4) 0.002(3) -0.005(3)
    C23 0.061(6) 0.041(5) 0.019(4) -0.018(4) -0.014(4) -0.004(3)
    C24 0.106(8) 0.062(6) 0.023(4) -0.015(6) -0.024(5) -0.021(4)
    C25 0.096(10) 0.087(8) 0.066(7) -0.007(7) 0.029(7) -0.013(6)
    C26 0.120(8) 0.080(7) 0.018(5) 0.027(6) 0.015(5) -0.020(5)
    C27 0.042(6) 0.055(6) 0.028(4) 0.007(5) 0.007(4) -0.012(4)
    F1' 0.198(12) 0.197(12) 0.197(12) -0.005(9) -0.010(9) -0.015(9)
    C22' 0.078(8) 0.054(7) 0.051(6) -0.022(7) -0.004(6) -0.004(5)
    C23' 0.075(8) 0.079(8) 0.089(8) -0.011(7) 0.000(7) 0.016(7)
    C24' 0.099(9) 0.071(7) 0.029(5) -0.020(7) -0.010(6) -0.018(5)
    C25' 0.116(9) 0.090(8) 0.073(8) -0.004(7) 0.044(7) -0.001(7)
    C26' 0.176(11) 0.091(9) 0.070(8) -0.017(8) -0.047(8) 0.001(7)
    C27' 0.091(9) 0.094(9) 0.065(7) -0.023(7) 0.010(7) -0.014(6)
    C28 0.040(3) 0.037(2) 0.064(3) 0.006(2) 0.003(2) -0.001(2)
    C29 0.047(3) 0.056(3) 0.086(4) 0.000(2) 0.022(3) 0.001(3)
    C30 0.039(2) 0.042(2) 0.035(2) -0.002(2) -0.004(2) -0.0008(19)
    C31 0.047(3) 0.057(3) 0.037(2) -0.003(2) 0.002(2) -0.003(2)
    C32 0.053(3) 0.054(3) 0.032(2) -0.003(2) 0.003(2) -0.003(2)
    C33 0.059(3) 0.035(2) 0.038(2) 0.009(2) 0.009(2) -0.006(2)
    C34 0.085(4) 0.043(3) 0.054(3) 0.012(3) 0.033(3) 0.003(2)
    C35 0.085(4) 0.036(3) 0.068(3) -0.006(2) 0.043(3) -0.008(2)
    C36 0.063(5) 0.275(13) 0.162(8) -0.039(6) 0.010(6) -0.044(8)
    C37 0.139(8) 0.163(8) 0.086(5) -0.033(6) 0.034(6) -0.006(5)
    C38 0.127(7) 0.123(6) 0.161(8) -0.010(6) -0.071(7) -0.028(6)
    C39 0.081(5) 0.173(9) 0.187(9) -0.011(6) -0.012(6) -0.039(7)
_geom_special_details
;
All e.s.d.'s (except the e.s.d. in the dihedral angle between two l.s. planes)
are estimated using the full covariance matrix. The cell e.s.d.'s are taken
into account individually in the estimation of e.s.d.'s in distances, angles
and torsion angles; correlations between e.s.d.'s in cell parameters are only
used when they are defined by crystal symmetry. An approximate (isotropic)
treatment of cell e.s.d.'s is used for estimating e.s.d.'s involving l.s.
planes.
;
loop_
    _geom_bond_atom_site_label_1
    _geom_bond_atom_site_label_2
    _geom_bond_site_symmetry_2
    _geom_bond_distance
    _geom_bond_publ_flag
    Cl1 C32 . 1.766(4) ?
    Cl2 C32 . 1.754(4) ?
    Cl3 C32 . 1.764(4) ?
    Cl4 C35 . 1.765(6) ?
    Cl5 C35 . 1.766(4) ?
    Cl6 C35 . 1.756(5) ?
    O1 C1 . 1.429(4) ?
    O1 H1 . 0.82(2) ?
    O2 C21 . 1.340(5) ?
    O2 C2 . 1.452(4) ?
    O3 C21 . 1.203(5) ?
    O4 C28 . 1.358(5) ?
    O4 C4 . 1.447(4) ?
    O5 C28 . 1.176(5) ?
    O6 C18 . 1.433(4) ?
    O6 C5 . 1.444(4) ?
    O7 C30 . 1.323(4) ?
    O7 C7 . 1.459(4) ?
    O8 C30 . 1.187(5) ?
    O9 C30 . 1.337(4) ?
    O9 C31 . 1.432(4) ?
    O10 C9 . 1.194(4) ?
    O11 C33 . 1.337(5) ?
    O11 C10 . 1.463(4) ?
    O12 C33 . 1.182(5) ?
    O13 C33 . 1.344(5) ?
    O13 C34 . 1.433(5) ?
    O14 C13 . 1.419(5) ?
    O14 H14 . 0.83(2) ?
    O15 C37 . 1.244(8) ?
    O16 C37 . 1.292(9) ?
    O16 C38 . 1.480(8) ?
    O17 H17D . 0.91(2) ?
    O17 H17E . 0.89(2) ?
    C1 C14 . 1.532(6) ?
    C1 C15 . 1.556(5) ?
    C1 C2 . 1.576(5) ?
    C2 C3 . 1.559(5) ?
    C2 H2 . 0.9800 ?
    C3 C4 . 1.556(5) ?
    C3 C8 . 1.594(5) ?
    C3 H3 . 0.9800 ?
    C4 C5 . 1.533(5) ?
    C4 C18 . 1.537(5) ?
    C5 C6 . 1.520(5) ?
    C5 H5 . 0.9800 ?
    C6 C7 . 1.523(5) ?
    C6 H6A . 0.9700 ?
    C6 H6B . 0.9700 ?
    C7 C8 . 1.550(5) ?
    C7 H7 . 0.9800 ?
    C8 C19 . 1.525(5) ?
    C8 C9 . 1.562(5) ?
    C9 C10 . 1.526(5) ?
    C10 C11 . 1.500(5) ?
    C10 H10 . 0.9800 ?
    C11 C12 . 1.344(5) ?
    C11 C15 . 1.532(5) ?
    C12 C20 . 1.504(5) ?
    C12 C13 . 1.504(5) ?
    C13 C14 . 1.522(5) ?
    C13 H13 . 0.9800 ?
    C14 H14A . 0.9700 ?
    C14 H14B . 0.9700 ?
    C15 C17 . 1.546(5) ?
    C15 C16 . 1.547(5) ?
    C16 H16A . 0.9600 ?
    C16 H16B . 0.9600 ?
    C16 H16C . 0.9600 ?
    C17 H17A . 0.9600 ?
    C17 H17B . 0.9600 ?
    C17 H17C . 0.9600 ?
    C18 H18A . 0.9700 ?
    C18 H18B . 0.9700 ?
    C19 H19A . 0.9600 ?
    C19 H19B . 0.9600 ?
    C19 H19C . 0.9600 ?
    C20 H20A . 0.9600 ?
    C20 H20B . 0.9600 ?
    C20 H20C . 0.9600 ?
    C21 C22 . 1.425(6) ?
    C21 C22' . 1.607(9) ?
    F1 C24 . 1.223(8) ?
    C22 C23 . 1.3900 ?
    C22 C27 . 1.3900 ?
    C23 C24 . 1.3900 ?
    C23 H23 . 0.9300 ?
    C24 C25 . 1.3900 ?
    C25 C26 . 1.3900 ?
    C25 H25 . 0.9300 ?
    C26 C27 . 1.3900 ?
    C26 H26 . 0.9300 ?
    C27 H27 . 0.9300 ?
    F1' C24' . 1.208(9) ?
    C22' C23' . 1.3900 ?
    C22' C27' . 1.3900 ?
    C23' C24' . 1.3900 ?
    C23' H23' . 0.9300 ?
    C24' C25' . 1.3900 ?
    C25' C26' . 1.3900 ?
    C25' H25' . 0.9300 ?
    C26' C27' . 1.3900 ?
    C26' H26' . 0.9300 ?
    C27' H27' . 0.9300 ?
    C28 C29 . 1.501(6) ?
    C29 H29A . 0.9600 ?
    C29 H29B . 0.9600 ?
    C29 H29C . 0.9600 ?
    C31 C32 . 1.499(5) ?
    C31 H31A . 0.9700 ?
    C31 H31B . 0.9700 ?
    C34 C35 . 1.516(6) ?
    C34 H34A . 0.9700 ?
    C34 H34B . 0.9700 ?
    C36 C37 . 1.444(10) ?
    C36 H36A . 0.9600 ?
    C36 H36B . 0.9600 ?
    C36 H36C . 0.9600 ?
    C38 C39 . 1.427(9) ?
    C38 H38A . 0.9700 ?
    C38 H38B . 0.9700 ?
    C39 H39A . 0.9600 ?
    C39 H39B . 0.9600 ?
    C39 H39C . 0.9600 ?
loop_
    _geom_angle_atom_site_label_1
    _geom_angle_atom_site_label_2
    _geom_angle_atom_site_label_3
    _geom_angle_site_symmetry_1
    _geom_angle_site_symmetry_3
    _geom_angle
    _geom_angle_publ_flag
    C1 O1 H1 . . 119(4) ?
    C21 O2 C2 . . 119.3(3) ?
    C28 O4 C4 . . 116.1(3) ?
    C18 O6 C5 . . 91.0(2) ?
    C30 O7 C7 . . 114.9(3) ?
    C30 O9 C31 . . 113.5(3) ?
    C33 O11 C10 . . 112.8(3) ?
    C33 O13 C34 . . 111.7(3) ?
    C13 O14 H14 . . 118(3) ?
    C37 O16 C38 . . 115.7(6) ?
    H17D O17 H17E . . 103(3) ?
    O1 C1 C14 . . 111.8(3) ?
    O1 C1 C15 . . 106.5(3) ?
    C14 C1 C15 . . 110.6(3) ?
    O1 C1 C2 . . 103.7(3) ?
    C14 C1 C2 . . 111.6(3) ?
    C15 C1 C2 . . 112.4(3) ?
    O2 C2 C3 . . 108.0(3) ?
    O2 C2 C1 . . 103.5(3) ?
    C3 C2 C1 . . 118.6(3) ?
    O2 C2 H2 . . 108.8 ?
    C3 C2 H2 . . 108.8 ?
    C1 C2 H2 . . 108.8 ?
    C4 C3 C2 . . 112.4(3) ?
    C4 C3 C8 . . 110.9(3) ?
    C2 C3 C8 . . 115.3(3) ?
    C4 C3 H3 . . 105.8 ?
    C2 C3 H3 . . 105.8 ?
    C8 C3 H3 . . 105.8 ?
    O4 C4 C5 . . 113.0(3) ?
    O4 C4 C18 . . 110.5(3) ?
    C5 C4 C18 . . 83.9(3) ?
    O4 C4 C3 . . 107.9(3) ?
    C5 C4 C3 . . 120.5(3) ?
    C18 C4 C3 . . 119.4(3) ?
    O6 C5 C6 . . 113.6(3) ?
    O6 C5 C4 . . 92.0(3) ?
    C6 C5 C4 . . 119.9(3) ?
    O6 C5 H5 . . 110.0 ?
    C6 C5 H5 . . 110.0 ?
    C4 C5 H5 . . 110.0 ?
    C5 C6 C7 . . 112.6(3) ?
    C5 C6 H6A . . 109.1 ?
    C7 C6 H6A . . 109.1 ?
    C5 C6 H6B . . 109.1 ?
    C7 C6 H6B . . 109.1 ?
    H6A C6 H6B . . 107.8 ?
    O7 C7 C6 . . 107.4(3) ?
    O7 C7 C8 . . 107.9(3) ?
    C6 C7 C8 . . 115.0(3) ?
    O7 C7 H7 . . 108.8 ?
    C6 C7 H7 . . 108.8 ?
    C8 C7 H7 . . 108.8 ?
    C19 C8 C7 . . 112.5(3) ?
    C19 C8 C9 . . 107.0(3) ?
    C7 C8 C9 . . 104.5(3) ?
    C19 C8 C3 . . 113.0(3) ?
    C7 C8 C3 . . 103.7(3) ?
    C9 C8 C3 . . 115.9(3) ?
    O10 C9 C10 . . 119.6(3) ?
    O10 C9 C8 . . 119.4(3) ?
    C10 C9 C8 . . 120.3(3) ?
    O11 C10 C11 . . 110.5(3) ?
    O11 C10 C9 . . 108.6(3) ?
    C11 C10 C9 . . 114.1(3) ?
    O11 C10 H10 . . 107.8 ?
    C11 C10 H10 . . 107.8 ?
    C9 C10 H10 . . 107.8 ?
    C12 C11 C10 . . 119.5(3) ?
    C12 C11 C15 . . 119.1(3) ?
    C10 C11 C15 . . 120.7(3) ?
    C11 C12 C20 . . 124.6(4) ?
    C11 C12 C13 . . 119.4(4) ?
    C20 C12 C13 . . 115.9(3) ?
    O14 C13 C12 . . 112.5(4) ?
    O14 C13 C14 . . 106.8(3) ?
    C12 C13 C14 . . 112.1(3) ?
    O14 C13 H13 . . 108.5 ?
    C12 C13 H13 . . 108.5 ?
    C14 C13 H13 . . 108.5 ?
    C13 C14 C1 . . 118.1(3) ?
    C13 C14 H14A . . 107.8 ?
    C1 C14 H14A . . 107.8 ?
    C13 C14 H14B . . 107.8 ?
    C1 C14 H14B . . 107.8 ?
    H14A C14 H14B . . 107.1 ?
    C11 C15 C17 . . 115.9(3) ?
    C11 C15 C16 . . 109.9(3) ?
    C17 C15 C16 . . 104.3(3) ?
    C11 C15 C1 . . 106.0(3) ?
    C17 C15 C1 . . 110.8(3) ?
    C16 C15 C1 . . 110.1(3) ?
    C15 C16 H16A . . 109.5 ?
    C15 C16 H16B . . 109.5 ?
    H16A C16 H16B . . 109.5 ?
    C15 C16 H16C . . 109.5 ?
    H16A C16 H16C . . 109.5 ?
    H16B C16 H16C . . 109.5 ?
    C15 C17 H17A . . 109.5 ?
    C15 C17 H17B . . 109.5 ?
    H17A C17 H17B . . 109.5 ?
    C15 C17 H17C . . 109.5 ?
    H17A C17 H17C . . 109.5 ?
    H17B C17 H17C . . 109.5 ?
    O6 C18 C4 . . 92.3(3) ?
    O6 C18 H18A . . 113.2 ?
    C4 C18 H18A . . 113.2 ?
    O6 C18 H18B . . 113.2 ?
    C4 C18 H18B . . 113.2 ?
    H18A C18 H18B . . 110.6 ?
    C8 C19 H19A . . 109.5 ?
    C8 C19 H19B . . 109.5 ?
    H19A C19 H19B . . 109.5 ?
    C8 C19 H19C . . 109.5 ?
    H19A C19 H19C . . 109.5 ?
    H19B C19 H19C . . 109.5 ?
    C12 C20 H20A . . 109.5 ?
    C12 C20 H20B . . 109.5 ?
    H20A C20 H20B . . 109.5 ?
    C12 C20 H20C . . 109.5 ?
    H20A C20 H20C . . 109.5 ?
    H20B C20 H20C . . 109.5 ?
    O3 C21 O2 . . 124.5(4) ?
    O3 C21 C22 . . 117.7(5) ?
    O2 C21 C22 . . 117.7(5) ?
    O3 C21 C22' . . 136.0(6) ?
    O2 C21 C22' . . 99.4(6) ?
    C22 C21 C22' . . 18.4(4) ?
    C23 C22 C27 . . 120.0 ?
    C23 C22 C21 . . 121.4(4) ?
    C27 C22 C21 . . 118.6(4) ?
    C22 C23 C24 . . 120.0 ?
    C22 C23 H23 . . 120.0 ?
    C24 C23 H23 . . 120.0 ?
    F1 C24 C25 . . 114.2(7) ?
    F1 C24 C23 . . 124.8(7) ?
    C25 C24 C23 . . 120.0 ?
    C26 C25 C24 . . 120.0 ?
    C26 C25 H25 . . 120.0 ?
    C24 C25 H25 . . 120.0 ?
    C27 C26 C25 . . 120.0 ?
    C27 C26 H26 . . 120.0 ?
    C25 C26 H26 . . 120.0 ?
    C26 C27 C22 . . 120.0 ?
    C26 C27 H27 . . 120.0 ?
    C22 C27 H27 . . 120.0 ?
    C23' C22' C27' . . 120.0 ?
    C23' C22' C21 . . 109.8(7) ?
    C27' C22' C21 . . 129.3(7) ?
    C24' C23' C22' . . 120.0 ?
    C24' C23' H23' . . 120.0 ?
    C22' C23' H23' . . 120.0 ?
    F1' C24' C23' . . 142.2(8) ?
    F1' C24' C25' . . 97.5(8) ?
    C23' C24' C25' . . 120.0 ?
    C26' C25' C24' . . 120.0 ?
    C26' C25' H25' . . 120.0 ?
    C24' C25' H25' . . 120.0 ?
    C27' C26' C25' . . 120.0 ?
    C27' C26' H26' . . 120.0 ?
    C25' C26' H26' . . 120.0 ?
    C26' C27' C22' . . 120.0 ?
    C26' C27' H27' . . 120.0 ?
    C22' C27' H27' . . 120.0 ?
    O5 C28 O4 . . 124.2(4) ?
    O5 C28 C29 . . 125.1(4) ?
    O4 C28 C29 . . 110.7(4) ?
    C28 C29 H29A . . 109.5 ?
    C28 C29 H29B . . 109.5 ?
    H29A C29 H29B . . 109.5 ?
    C28 C29 H29C . . 109.5 ?
    H29A C29 H29C . . 109.5 ?
    H29B C29 H29C . . 109.5 ?
    O8 C30 O7 . . 127.4(4) ?
    O8 C30 O9 . . 125.9(4) ?
    O7 C30 O9 . . 106.7(3) ?
    O9 C31 C32 . . 108.2(3) ?
    O9 C31 H31A . . 110.1 ?
    C32 C31 H31A . . 110.1 ?
    O9 C31 H31B . . 110.1 ?
    C32 C31 H31B . . 110.1 ?
    H31A C31 H31B . . 108.4 ?
    C31 C32 Cl2 . . 107.2(3) ?
    C31 C32 Cl3 . . 110.9(3) ?
    Cl2 C32 Cl3 . . 110.0(2) ?
    C31 C32 Cl1 . . 110.3(3) ?
    Cl2 C32 Cl1 . . 109.7(2) ?
    Cl3 C32 Cl1 . . 108.8(2) ?
    O12 C33 O11 . . 127.7(4) ?
    O12 C33 O13 . . 125.2(4) ?
    O11 C33 O13 . . 107.1(4) ?
    O13 C34 C35 . . 108.0(4) ?
    O13 C34 H34A . . 110.1 ?
    C35 C34 H34A . . 110.1 ?
    O13 C34 H34B . . 110.1 ?
    C35 C34 H34B . . 110.1 ?
    H34A C34 H34B . . 108.4 ?
    C34 C35 Cl6 . . 107.5(3) ?
    C34 C35 Cl4 . . 112.0(3) ?
    Cl6 C35 Cl4 . . 109.0(3) ?
    C34 C35 Cl5 . . 110.1(3) ?
    Cl6 C35 Cl5 . . 109.3(3) ?
    Cl4 C35 Cl5 . . 108.9(3) ?
    C37 C36 H36A . . 109.5 ?
    C37 C36 H36B . . 109.5 ?
    H36A C36 H36B . . 109.5 ?
    C37 C36 H36C . . 109.5 ?
    H36A C36 H36C . . 109.5 ?
    H36B C36 H36C . . 109.5 ?
    O15 C37 O16 . . 116.5(9) ?
    O15 C37 C36 . . 132.5(9) ?
    O16 C37 C36 . . 111.0(7) ?
    C39 C38 O16 . . 109.7(6) ?
    C39 C38 H38A . . 109.7 ?
    O16 C38 H38A . . 109.7 ?
    C39 C38 H38B . . 109.7 ?
    O16 C38 H38B . . 109.7 ?
    H38A C38 H38B . . 108.2 ?
    C38 C39 H39A . . 109.5 ?
    C38 C39 H39B . . 109.5 ?
    H39A C39 H39B . . 109.5 ?
    C38 C39 H39C . . 109.5 ?
    H39A C39 H39C . . 109.5 ?
    H39B C39 H39C . . 109.5 ?
loop_
    _geom_torsion_atom_site_label_1
    _geom_torsion_atom_site_label_2
    _geom_torsion_atom_site_label_3
    _geom_torsion_atom_site_label_4
    _geom_torsion_site_symmetry_1
    _geom_torsion_site_symmetry_2
    _geom_torsion_site_symmetry_3
    _geom_torsion_site_symmetry_4
    _geom_torsion
    _geom_torsion_publ_flag
    C21 O2 C2 C3 . . . . 128.3(3) ?
    C21 O2 C2 C1 . . . . -105.2(3) ?
    O1 C1 C2 O2 . . . . 60.6(3) ?
    C14 C1 C2 O2 . . . . -59.9(4) ?
    C15 C1 C2 O2 . . . . 175.2(3) ?
    O1 C1 C2 C3 . . . . -179.9(3) ?
    C14 C1 C2 C3 . . . . 59.6(4) ?
    C15 C1 C2 C3 . . . . -65.3(4) ?
    O2 C2 C3 C4 . . . . -11.9(4) ?
    C1 C2 C3 C4 . . . . -129.0(3) ?
    O2 C2 C3 C8 . . . . -140.3(3) ?
    C1 C2 C3 C8 . . . . 102.6(4) ?
    C28 O4 C4 C5 . . . . -56.2(4) ?
    C28 O4 C4 C18 . . . . -148.2(3) ?
    C28 O4 C4 C3 . . . . 79.6(4) ?
    C2 C3 C4 O4 . . . . 74.7(4) ?
    C8 C3 C4 O4 . . . . -154.6(3) ?
    C2 C3 C4 C5 . . . . -153.4(3) ?
    C8 C3 C4 C5 . . . . -22.7(4) ?
    C2 C3 C4 C18 . . . . -52.4(4) ?
    C8 C3 C4 C18 . . . . 78.3(4) ?
    C18 O6 C5 C6 . . . . 131.3(3) ?
    C18 O6 C5 C4 . . . . 7.3(3) ?
    O4 C4 C5 O6 . . . . -116.5(3) ?
    C18 C4 C5 O6 . . . . -6.8(3) ?
    C3 C4 C5 O6 . . . . 113.9(3) ?
    O4 C4 C5 C6 . . . . 124.7(4) ?
    C18 C4 C5 C6 . . . . -125.7(4) ?
    C3 C4 C5 C6 . . . . -5.0(5) ?
    O6 C5 C6 C7 . . . . -111.6(4) ?
    C4 C5 C6 C7 . . . . -4.4(5) ?
    C30 O7 C7 C6 . . . . 94.0(4) ?
    C30 O7 C7 C8 . . . . -141.5(3) ?
    C5 C6 C7 O7 . . . . 164.3(3) ?
    C5 C6 C7 C8 . . . . 44.2(4) ?
    O7 C7 C8 C19 . . . . -68.0(4) ?
    C6 C7 C8 C19 . . . . 51.8(4) ?
    O7 C7 C8 C9 . . . . 47.7(3) ?
    C6 C7 C8 C9 . . . . 167.5(3) ?
    O7 C7 C8 C3 . . . . 169.6(3) ?
    C6 C7 C8 C3 . . . . -70.6(4) ?
    C4 C3 C8 C19 . . . . -66.2(4) ?
    C2 C3 C8 C19 . . . . 62.9(4) ?
    C4 C3 C8 C7 . . . . 55.9(3) ?
    C2 C3 C8 C7 . . . . -175.0(3) ?
    C4 C3 C8 C9 . . . . 169.8(3) ?
    C2 C3 C8 C9 . . . . -61.1(4) ?
    C19 C8 C9 O10 . . . . 18.4(4) ?
    C7 C8 C9 O10 . . . . -101.1(4) ?
    C3 C8 C9 O10 . . . . 145.4(3) ?
    C19 C8 C9 C10 . . . . -170.8(3) ?
    C7 C8 C9 C10 . . . . 69.7(4) ?
    C3 C8 C9 C10 . . . . -43.8(4) ?
    C33 O11 C10 C11 . . . . -158.6(3) ?
    C33 O11 C10 C9 . . . . 75.6(4) ?
    O10 C9 C10 O11 . . . . -5.4(5) ?
    C8 C9 C10 O11 . . . . -176.2(3) ?
    O10 C9 C10 C11 . . . . -129.2(4) ?
    C8 C9 C10 C11 . . . . 60.0(4) ?
    O11 C10 C11 C12 . . . . 115.7(4) ?
    C9 C10 C11 C12 . . . . -121.6(4) ?
    O11 C10 C11 C15 . . . . -73.5(4) ?
    C9 C10 C11 C15 . . . . 49.2(4) ?
    C10 C11 C12 C20 . . . . -11.8(5) ?
    C15 C11 C12 C20 . . . . 177.3(3) ?
    C10 C11 C12 C13 . . . . 165.0(3) ?
    C15 C11 C12 C13 . . . . -6.0(5) ?
    C11 C12 C13 O14 . . . . -155.7(3) ?
    C20 C12 C13 O14 . . . . 21.3(5) ?
    C11 C12 C13 C14 . . . . -35.3(5) ?
    C20 C12 C13 C14 . . . . 141.6(4) ?
    O14 C13 C14 C1 . . . . 151.0(3) ?
    C12 C13 C14 C1 . . . . 27.4(5) ?
    O1 C1 C14 C13 . . . . 136.6(4) ?
    C15 C1 C14 C13 . . . . 18.1(5) ?
    C2 C1 C14 C13 . . . . -107.8(4) ?
    C12 C11 C15 C17 . . . . 175.8(3) ?
    C10 C11 C15 C17 . . . . 4.9(5) ?
    C12 C11 C15 C16 . . . . -66.3(4) ?
    C10 C11 C15 C16 . . . . 122.8(4) ?
    C12 C11 C15 C1 . . . . 52.6(4) ?
    C10 C11 C15 C1 . . . . -118.3(3) ?
    O1 C1 C15 C11 . . . . -177.1(3) ?
    C14 C1 C15 C11 . . . . -55.4(4) ?
    C2 C1 C15 C11 . . . . 70.0(4) ?
    O1 C1 C15 C17 . . . . 56.6(4) ?
    C14 C1 C15 C17 . . . . 178.2(3) ?
    C2 C1 C15 C17 . . . . -56.4(4) ?
    O1 C1 C15 C16 . . . . -58.3(4) ?
    C14 C1 C15 C16 . . . . 63.4(4) ?
    C2 C1 C15 C16 . . . . -171.2(3) ?
    C5 O6 C18 C4 . . . . -7.2(3) ?
    O4 C4 C18 O6 . . . . 119.2(3) ?
    C5 C4 C18 O6 . . . . 6.9(3) ?
    C3 C4 C18 O6 . . . . -114.8(3) ?
    C2 O2 C21 O3 . . . . -4.2(6) ?
    C2 O2 C21 C22 . . . . 179.4(4) ?
    C2 O2 C21 C22' . . . . 177.5(5) ?
    O3 C21 C22 C23 . . . . 15.6(7) ?
    O2 C21 C22 C23 . . . . -167.8(4) ?
    C22' C21 C22 C23 . . . . -162(3) ?
    O3 C21 C22 C27 . . . . -165.1(5) ?
    O2 C21 C22 C27 . . . . 11.5(7) ?
    C22' C21 C22 C27 . . . . 18(2) ?
    C27 C22 C23 C24 . . . . 0.0 ?
    C21 C22 C23 C24 . . . . 179.2(7) ?
    C22 C23 C24 F1 . . . . 168.3(10) ?
    C22 C23 C24 C25 . . . . 0.0 ?
    F1 C24 C25 C26 . . . . -169.4(9) ?
    C23 C24 C25 C26 . . . . 0.0 ?
    C24 C25 C26 C27 . . . . 0.0 ?
    C25 C26 C27 C22 . . . . 0.0 ?
    C23 C22 C27 C26 . . . . 0.0 ?
    C21 C22 C27 C26 . . . . -179.3(7) ?
    O3 C21 C22' C23' . . . . 2.6(11) ?
    O2 C21 C22' C23' . . . . -179.5(5) ?
    C22 C21 C22' C23' . . . . 5.9(19) ?
    O3 C21 C22' C27' . . . . -166.8(7) ?
    O2 C21 C22' C27' . . . . 11.2(9) ?
    C22 C21 C22' C27' . . . . -163(3) ?
    C27' C22' C23' C24' . . . . 0.0 ?
    C21 C22' C23' C24' . . . . -170.5(9) ?
    C22' C23' C24' F1' . . . . 172(2) ?
    C22' C23' C24' C25' . . . . 0.0 ?
    F1' C24' C25' C26' . . . . -175.2(13) ?
    C23' C24' C25' C26' . . . . 0.0 ?
    C24' C25' C26' C27' . . . . 0.0 ?
    C25' C26' C27' C22' . . . . 0.0 ?
    C23' C22' C27' C26' . . . . 0.0 ?
    C21 C22' C27' C26' . . . . 168.4(11) ?
    C4 O4 C28 O5 . . . . -2.3(6) ?
    C4 O4 C28 C29 . . . . 178.2(3) ?
    C7 O7 C30 O8 . . . . 2.3(6) ?
    C7 O7 C30 O9 . . . . -177.5(3) ?
    C31 O9 C30 O8 . . . . 9.1(6) ?
    C31 O9 C30 O7 . . . . -171.1(3) ?
    C30 O9 C31 C32 . . . . -174.4(3) ?
    O9 C31 C32 Cl2 . . . . 180.0(3) ?
    O9 C31 C32 Cl3 . . . . 59.9(4) ?
    O9 C31 C32 Cl1 . . . . -60.7(4) ?
    C10 O11 C33 O12 . . . . 9.0(6) ?
    C10 O11 C33 O13 . . . . -171.1(3) ?
    C34 O13 C33 O12 . . . . 0.0(6) ?
    C34 O13 C33 O11 . . . . -179.8(3) ?
    C33 O13 C34 C35 . . . . 170.1(4) ?
    O13 C34 C35 Cl6 . . . . 178.6(3) ?
    O13 C34 C35 Cl4 . . . . 58.9(4) ?
    O13 C34 C35 Cl5 . . . . -62.5(5) ?
    C38 O16 C37 O15 . . . . 3.0(11) ?
    C38 O16 C37 C36 . . . . -177.4(8) ?
    C37 O16 C38 C39 . . . . 171.4(8) ?
loop_
    _geom_hbond_atom_site_label_D
    _geom_hbond_atom_site_label_H
    _geom_hbond_atom_site_label_A
    _geom_hbond_site_symmetry_A
    _geom_hbond_distance_DH
    _geom_hbond_distance_HA
    _geom_hbond_distance_DA
    _geom_hbond_angle_DHA
    O17 H17E Cl1 3_656 0.89(2) 2.85(6) 3.582(5) 141(6)
    O17 H17E O9 3_656 0.89(2) 2.48(7) 3.241(6) 143(9)
    O14 H14 O17 . 0.83(2) 2.00(2) 2.791(6) 161(4)
    O1 H1 O15 . 0.82(2) 2.01(3) 2.786(6) 158(5)
    O17 H17D O1 4_556 0.91(2) 2.25(4) 3.085(6) 152(6)
data_global
_journal_date_recd_electronic     2010-11-11
_journal_date_accepted     2011-01-20
_journal_name_full     'Acta Crystallographica, Section E'
_journal_year     2011
_journal_volume     67
_journal_issue      3
_journal_page_first     o547
_journal_page_last     o547
_journal_paper_category     QO
_journal_coeditor_code     ZS2080
_publ_contact_author_name     'Xun Sun'
_publ_contact_author_address
;
School of Pharmacy, Fudan University,
826 Zhangheng Road, Shanghai 201203,
People's Republic of China
;
_publ_contact_author_email     sunxunf@shmu.edu.cn
_publ_contact_author_fax     '86-21-51980003'
_publ_contact_author_phone     '86-21-51980003'
_publ_section_title
;\
(1<i>S</i>,2<i>S</i>,3<i>R</i>,4<i>S</i>,5<i>R</i>,7<i>S</i>,8<i>S</i>,\
10<i>R</i>,13<i>S</i>)-2-Debenzoyl-10-deacetyl-2-(3-fluorobenzoyl)-7,10-\
bis(2,2,2-trichloroethoxycarbonyl)baccatin III ethyl acetate monosolvate
monohydrate
;
loop_
    _publ_author_name
    _publ_author_address
    'Chen Zhang'
;
School of Pharmacy, Fudan University,
826 Zhangheng Road, Shanghai 201203, People's Republic of China
;
    'Cheng Xie'
;
School of Pharmacy, Fudan University,
826 Zhangheng Road, Shanghai 201203, People's Republic of China
;
    'Jun Chang'
;
School of Pharmacy, Fudan University,
826 Zhangheng Road, Shanghai 201203, People's Republic of China
;
    'Hong-Fu Lu'
;
School of Pharmacy, Fudan University,
826 Zhangheng Road, Shanghai 201203, People's Republic of China
;
    'Xun Sun'
;
School of Pharmacy, Fudan University,
826 Zhangheng Road, Shanghai 201203, People's Republic of China
;
