# Supplementary material for: (1S,2S,3R,4S,5R,7S,8S,10R,13S)-2-Debenzoyl-10-deacetyl-2-(3-fluoro­benzo­yl)-7,10-bis­(2,2,2-trichloro­eth­oxy­carbon­yl)baccatin III ethyl acetate monosolvate monohydrate
Source: Acta Crystallogr Sect E Struct Rep Online. 2011 Feb 2;67(Pt 3):o547. doi: 10.1107/S1600536811002790 (PMC3051954; doi:10.1107/S1600536811002790)
Supplement: Supplementary file 2 [file e-67-0o547-Isup2.hkl]

# 
# h,k,l, Fc-squared, Fo-squared, sigma(Fo-squared) and status flag 
# 
data_I
_shelx_title ' cd201250 in P2(1)2(1)2(1)' 
_shelx_refln_list_code          4 
_shelx_F_calc_maximum      358.23 
_exptl_crystal_F_000      2112.00 
_reflns_d_resolution_high  0.8107 
 
loop_ 
 _symmetry_equiv_pos_as_xyz 
 'x, y, z' 
 '-x+1/2, -y, z+1/2' 
 '-x, y+1/2, -z+1/2' 
 'x+1/2, -y+1/2, -z' 
 
_cell_length_a    14.7037 
_cell_length_b    16.6601 
_cell_length_c    18.9258 
_cell_angle_alpha  90.000 
_cell_angle_beta   90.000 
_cell_angle_gamma  90.000 
 
_shelx_F_squared_multiplier     1.000 
 
loop_ 
 _refln_index_h 
 _refln_index_k 
 _refln_index_l 
 _refln_F_squared_calc 
 _refln_F_squared_meas 
 _refln_F_squared_sigma 
 _refln_observed_status 
   2   0   0   128329.56   103432.34    801.53 o 
   4   0   0     1595.29     1253.79     78.59 o 
   6   0   0     2369.20     2007.75    120.44 o 
   8   0   0     2900.82     3208.84    179.76 o 
  10   0   0      366.08      368.53     61.58 o 
  12   0   0      104.99       94.05     40.08 o 
  14   0   0      576.16      451.11     90.03 o 
  16   0   0        7.11       75.28     76.18 o 
  18   0   0       12.51       78.89     61.42 o 
   1   1   0     5845.82     4406.85    409.05 o 
   2   1   0      438.86      681.01     23.28 o 
   3   1   0    13932.02    16016.24    177.78 o 
   4   1   0     1008.10      812.67     71.96 o 
   5   1   0     1187.90     1008.58     57.37 o 
   6   1   0     4589.79     4003.79    120.69 o 
   7   1   0    11691.87    12352.15    231.83 o 
   8   1   0       10.86       -9.33     15.82 o 
   9   1   0     4121.84     4109.47    104.19 o 
  10   1   0      469.58      360.32     42.13 o 
  11   1   0        2.68       21.44     20.55 o 
  12   1   0      631.80      798.43     65.34 o 
  13   1   0      280.15      272.70     42.81 o 
  14   1   0      215.30      261.25     52.40 o 
  15   1   0      623.74      699.06     83.62 o 
  16   1   0       16.84       28.08     39.83 o 
  17   1   0       19.83      113.46     49.44 o 
  18   1   0       29.59       30.39     41.30 o 
   1   2   0     6555.20     7814.85    183.82 o 
   2   2   0    46553.98    44637.43    249.99 o 
   3   2   0    17217.03    15616.78    142.89 o 
   4   2   0    21434.58    22523.70    390.85 o 
   5   2   0     3778.36     3563.60    104.82 o 
   6   2   0     9996.25     9293.73    185.44 o 
   7   2   0      390.65      337.93     38.27 o 
   8   2   0       23.68       32.70     18.02 o 
   9   2   0     2239.44     1889.09    105.55 o 
  10   2   0      957.92      902.88     83.57 o 
  11   2   0      713.69      558.58     53.33 o 
  12   2   0      311.49      340.97     46.21 o 
  13   2   0      355.62      376.97     59.37 o 
  14   2   0       12.27        5.65     28.35 o 
  15   2   0      196.89      161.02     48.62 o 
  16   2   0      238.83      186.23     50.62 o 
  17   2   0        6.29       41.58     39.37 o 
  18   2   0        6.03       49.76     40.45 o 
   1   3   0     1459.99     1744.81     36.54 o 
   2   3   0    16166.17    18603.27    158.23 o 
   3   3   0      143.98       93.34      9.95 o 
   4   3   0     4390.51     4452.79     66.27 o 
   5   3   0     1387.69     1320.31     42.76 o 
   6   3   0      407.50      352.64     34.11 o 
   7   3   0    13465.38    13364.97    185.49 o 
   8   3   0       77.97       33.99     19.78 o 
   9   3   0      270.29      400.93     73.28 o 
  10   3   0     3531.90     3513.45    104.32 o 
  11   3   0      105.18      128.87     30.81 o 
  12   3   0      912.73      961.83     85.19 o 
  13   3   0      583.61      696.22     79.20 o 
  14   3   0      123.51      179.09     47.78 o 
  15   3   0      179.74      132.66     43.97 o 
  16   3   0        0.12        8.62     32.76 o 
  17   3   0       55.63       16.94     33.32 o 
   0   4   0    82840.41    88277.91    748.84 o 
   1   4   0    44764.24    49556.35    294.82 o 
   2   4   0     9150.41     9017.08    225.22 o 
   3   4   0     1718.05     1731.79     53.38 o 
   4   4   0     1341.72     1135.44     45.85 o 
   5   4   0     7582.37     7319.07    124.38 o 
   6   4   0    16417.94    16699.83    369.40 o 
   7   4   0      232.58      334.98     36.00 o 
   8   4   0      648.25      670.33     50.64 o 
   9   4   0       22.32        7.42     20.32 o 
  10   4   0      167.99      168.31     39.54 o 
  11   4   0     2136.41     1692.07     93.79 o 
  12   4   0     2616.23     2428.01    116.57 o 
  13   4   0      179.73      180.44     45.17 o 
  14   4   0       31.84       44.96     32.79 o 
  15   4   0      474.54      417.76     67.12 o 
  16   4   0       55.86       86.79     39.43 o 
  17   4   0       39.17       45.43     34.03 o 
   1   5   0    16842.28    15480.98    657.60 o 
   2   5   0    21843.49    23417.59    192.25 o 
   3   5   0      127.49      139.81     25.15 o 
   4   5   0     3126.31     3472.65     84.97 o 
   5   5   0      251.54      250.28     31.30 o 
   6   5   0     1271.09     1400.29     44.87 o 
   7   5   0      764.66      852.15     41.54 o 
   8   5   0      151.05      155.82     25.78 o 
   9   5   0       35.74       67.78     30.16 o 
  10   5   0     1284.51     1291.57     80.20 o 
  11   5   0     1025.38     1163.78     83.81 o 
  12   5   0        1.44       -3.53     24.95 o 
  13   5   0        0.05       29.37     29.56 o 
  14   5   0        0.09       14.16     28.75 o 
  15   5   0       25.34       51.18     38.38 o 
  16   5   0      243.16      218.64     52.69 o 
  17   5   0      150.35      153.20     48.36 o 
   0   6   0      249.04      235.46     46.97 o 
   1   6   0    43894.13    43632.28    262.79 o 
   2   6   0     5540.11     5341.79    555.83 o 
   3   6   0     4850.92     4224.15    496.67 o 
   4   6   0      510.35      624.42     40.45 o 
   5   6   0     8189.17     8231.53    143.40 o 
   6   6   0     2212.91     2250.57    100.53 o 
   7   6   0      125.88      190.14     32.54 o 
   8   6   0     1047.10     1087.57     71.47 o 
   9   6   0      241.95      228.97     42.01 o 
  10   6   0      284.88      285.62     48.53 o 
  11   6   0      335.71      311.81     52.36 o 
  12   6   0      114.20       90.71     34.56 o 
  13   6   0        3.92       31.72     29.13 o 
  14   6   0      119.70      104.70     40.84 o 
  15   6   0        0.01       22.07     34.19 o 
  16   6   0       20.72       59.77     33.91 o 
  17   6   0       33.19       25.05     39.40 o 
   1   7   0      698.17      653.32     34.44 o 
   2   7   0    27070.66    25712.14   1447.44 o 
   3   7   0     4765.77     3805.71    790.73 o 
   4   7   0      240.80      277.66     34.56 o 
   5   7   0        1.45       16.39     15.47 o 
   6   7   0     3001.47     2678.10     89.06 o 
   7   7   0      295.24      362.71     43.05 o 
   8   7   0      576.26      436.83     48.71 o 
   9   7   0     1323.35     1258.17     65.86 o 
  10   7   0     1344.20     1229.66     85.89 o 
  11   7   0       22.69        5.19     24.47 o 
  12   7   0      183.40      194.86     46.49 o 
  13   7   0      154.18      174.39     47.04 o 
  14   7   0       27.22       35.56     32.84 o 
  15   7   0        0.22       22.77     56.31 o 
  16   7   0        5.62       19.76     38.71 o 
  17   7   0       24.50       23.75     43.95 o 
   0   8   0     5356.57     4792.58    110.66 o 
   1   8   0     8549.33     8576.59    111.43 o 
   2   8   0       73.76       94.86     18.00 o 
   3   8   0      424.91      350.30     25.77 o 
   4   8   0      345.11      361.52     40.61 o 
   5   8   0     2032.01     1882.48     75.60 o 
   6   8   0       25.07       12.39     18.14 o 
   7   8   0       24.00       27.25     18.99 o 
   8   8   0     1121.53     1095.97     62.04 o 
   9   8   0     1084.82     1127.35     67.30 o 
  10   8   0      463.60      468.73     52.03 o 
  11   8   0      489.30      478.53     66.48 o 
  12   8   0      164.84      244.46     51.90 o 
  13   8   0       53.08        4.16     27.01 o 
  14   8   0       13.46       25.58     38.26 o 
  15   8   0       19.46       22.26     46.05 o 
  16   8   0      189.24      193.75     62.48 o 
   1   9   0       47.99       34.30     14.94 o 
   2   9   0    12387.87    11808.89    134.31 o 
   3   9   0      808.23      763.27     34.45 o 
   4   9   0      535.63      577.78     46.07 o 
   5   9   0     2117.63     2137.23     75.29 o 
   6   9   0        0.14        3.42     15.67 o 
   7   9   0      495.22      567.92     51.97 o 
   8   9   0       98.23       88.64     26.02 o 
   9   9   0      114.35       96.37     27.49 o 
  10   9   0        8.26       16.95     23.51 o 
  11   9   0      630.81      525.51     57.72 o 
  12   9   0      503.24      404.93     85.74 o 
  13   9   0      166.04      163.86     59.61 o 
  14   9   0       10.42        4.85     39.94 o 
  15   9   0      225.52      190.99     70.97 o 
  16   9   0        7.19       22.51     49.66 o 
   0  10   0     1361.67     1508.66     82.79 o 
   1  10   0       15.17       24.78     13.68 o 
   2  10   0     1376.70     1257.43     48.18 o 
   3  10   0     1050.52     1050.35     82.89 o 
   4  10   0      375.36      365.47     33.39 o 
   5  10   0     1181.41     1037.78     57.87 o 
   6  10   0      352.14      326.40     40.69 o 
   7  10   0       75.37       79.09     26.03 o 
   8  10   0      453.64      457.17     49.72 o 
   9  10   0      831.67      830.56     66.65 o 
  10  10   0     2428.54     2368.77    120.59 o 
  11  10   0      144.82      131.91     44.72 o 
  12  10   0      391.32      380.78     85.13 o 
  13  10   0      132.24       99.86     53.59 o 
  14  10   0      290.50      358.32     90.55 o 
  15  10   0       54.74       41.97     53.22 o 
   1  11   0     1342.16     1331.18     53.35 o 
   2  11   0      640.72      678.95     51.56 o 
   3  11   0       53.98       91.45     23.15 o 
   4  11   0     1400.87     1366.68     80.50 o 
   5  11   0      568.86      546.93     51.84 o 
   6  11   0      569.56      560.18     52.66 o 
   7  11   0      487.67      474.73     50.39 o 
   8  11   0      112.61      121.12     31.52 o 
   9  11   0      437.88      475.68     67.28 o 
  10  11   0     1218.89     1208.23     97.72 o 
  11  11   0      190.61      155.27     46.50 o 
  12  11   0       25.93        0.03     31.76 o 
  13  11   0      386.27      461.47     97.71 o 
  14  11   0       28.46       29.49     44.80 o 
  15  11   0       35.25        5.68     43.61 o 
   0  12   0      547.19      646.92     60.81 o 
   1  12   0     3350.86     3505.89     93.52 o 
   2  12   0      848.82      862.04     59.37 o 
   3  12   0      315.80      390.60     43.90 o 
   4  12   0     2690.37     2468.51    110.21 o 
   5  12   0      170.08      130.08     32.03 o 
   6  12   0     1378.07     1230.95     69.63 o 
   7  12   0     2293.76     2087.55    108.90 o 
   8  12   0     1084.81      997.02     92.65 o 
   9  12   0      146.73      183.35     44.77 o 
  10  12   0      114.53      199.45     51.71 o 
  11  12   0      292.83      291.24     60.10 o 
  12  12   0       45.01       72.02     39.03 o 
  13  12   0       98.13       95.93     54.61 o 
  14  12   0        0.63       42.95     43.95 o 
   1  13   0        5.29        4.81     18.19 o 
   2  13   0      751.46      827.33     60.38 o 
   3  13   0       38.10       38.28     22.74 o 
   4  13   0      448.17      401.96    110.39 o 
   5  13   0       72.00       35.76     27.61 o 
   6  13   0      153.12      168.95     42.67 o 
   7  13   0      541.30      559.22     72.25 o 
   8  13   0     1238.97     1130.64     94.84 o 
   9  13   0      782.57      814.63     91.27 o 
  10  13   0       11.27       39.32     34.76 o 
  11  13   0        1.01       26.95     36.07 o 
  12  13   0       25.83       16.42     33.42 o 
  13  13   0      226.09      230.55     72.10 o 
  14  13   0        2.23        8.81     50.89 o 
   0  14   0       67.23      166.39     53.28 o 
   1  14   0      985.37      997.40     70.17 o 
   2  14   0     1174.33     1245.63     65.30 o 
   3  14   0      152.30      167.96     43.12 o 
   4  14   0      333.78      380.68     58.90 o 
   5  14   0      660.73      625.22     75.11 o 
   6  14   0      890.64      808.52     85.23 o 
   7  14   0      267.21      262.64     52.41 o 
   8  14   0      182.05      144.04     42.77 o 
   9  14   0        0.07       19.21     31.96 o 
  10  14   0       80.92      100.87     42.32 o 
  11  14   0      139.84      167.82     55.88 o 
  12  14   0      217.05      290.75     59.25 o 
  13  14   0       26.91       32.07     44.75 o 
   1  15   0        6.61       26.49     30.36 o 
   2  15   0     2412.30     2325.36    118.84 o 
   3  15   0     2307.02     2110.78    110.32 o 
   4  15   0       96.10       86.76     35.97 o 
   5  15   0        6.85       28.64     29.15 o 
   6  15   0       21.68       39.53     33.47 o 
   7  15   0        2.57       21.71     30.97 o 
   8  15   0      687.86      637.20     83.20 o 
   9  15   0      154.42       96.09     44.64 o 
  10  15   0      256.53      255.28     58.03 o 
  11  15   0      302.26      348.17     63.26 o 
  12  15   0       90.58      126.80     43.70 o 
   0  16   0       42.02        9.03     46.97 o 
   1  16   0        0.16       10.62     37.68 o 
   2  16   0      413.99      367.56     61.36 o 
   3  16   0       64.18      145.19     43.14 o 
   4  16   0      247.45      300.28     57.21 o 
   5  16   0       41.89       25.72     33.57 o 
   6  16   0        0.02       13.63     31.26 o 
   7  16   0       32.82       47.89     38.51 o 
   8  16   0      245.98      227.16     52.42 o 
   9  16   0       95.51      218.06     55.35 o 
  10  16   0       25.55       33.06     31.21 o 
  11  16   0      242.10      271.27     60.13 o 
   1  17   0        4.47        3.95     39.07 o 
   2  17   0      349.35      371.17     81.10 o 
   3  17   0       33.76       46.34     44.05 o 
   4  17   0       13.59       30.91     41.38 o 
   5  17   0      271.97      317.99     60.79 o 
   6  17   0      102.49       92.83     42.18 o 
   7  17   0        5.05        6.27     31.68 o 
   8  17   0       75.79      104.48     42.47 o 
   9  17   0      125.14       64.42     38.43 o 
  10  17   0       16.85       30.10     33.05 o 
   0  18   0      120.60      105.08     81.30 o 
   1  18   0       11.45       -9.17     57.06 o 
   2  18   0       13.29       27.03     43.46 o 
   3  18   0      108.87      189.46     63.65 o 
   4  18   0       47.77       25.33     42.39 o 
   5  18   0       10.85       45.47     59.02 o 
   6  18   0        8.94       70.42     44.67 o 
   7  18   0       94.67      181.51     48.90 o 
   8  18   0       79.73      118.12     39.20 o 
   1  19   0      410.09      372.74     83.25 o 
   2  19   0       68.03       62.96     46.39 o 
   3  19   0       28.44       70.38     48.15 o 
   4  19   0      147.90      165.71     59.77 o 
   5  19   0      535.53      537.72     94.70 o 
   6  19   0      104.53       79.79     62.63 o 
   0  20   0      387.37      401.37    119.54 o 
   1  20   0       73.49       73.86     46.52 o 
   2  20   0      175.70      224.10     62.28 o 
   3  20   0       65.91       91.74     44.33 o 
   4  20   0       40.14       52.38     42.48 o 
   1   0   1    16387.97    15712.24    686.72 o 
   2   0   1      429.46      401.23     19.85 o 
   3   0   1    18811.23    17443.40    247.05 o 
   4   0   1      969.87      856.32     38.60 o 
   5   0   1      103.24      158.55     24.60 o 
   6   0   1     4711.69     4904.00    108.67 o 
   7   0   1     2072.40     1973.22     75.78 o 
   8   0   1     8777.98     9255.09    173.33 o 
   9   0   1      102.99       74.83     26.48 o 
  10   0   1      104.00      187.62     37.84 o 
  11   0   1      142.52      164.16     36.72 o 
  12   0   1      493.43      565.92     57.80 o 
  13   0   1       72.71       77.25     28.84 o 
  14   0   1        0.07       27.79     24.24 o 
  15   0   1       89.95       65.77     48.62 o 
  16   0   1      373.56      340.78     78.71 o 
  17   0   1        0.69       25.41     40.84 o 
  18   0   1       93.14      114.72     69.40 o 
 -18   1   1       12.11       38.62     36.51 o 
 -17   1   1       20.52       61.80     38.42 o 
 -16   1   1      164.82      153.21     66.43 o 
 -15   1   1      943.51      927.54     93.39 o 
 -14   1   1      150.87      101.95     36.60 o 
 -13   1   1       79.19       54.31     25.86 o 
 -12   1   1     1114.51     1088.97     69.18 o 
 -11   1   1      367.35      291.36     47.27 o 
 -10   1   1      673.73      720.86     65.17 o 
  -9   1   1      116.44      104.18     29.51 o 
  -8   1   1     1046.56     1290.60     66.34 o 
  -7   1   1     1140.28     1271.06     61.77 o 
  -6   1   1     2161.27     1860.56     67.12 o 
  -5   1   1    15897.40    15089.95    594.37 o 
  -4   1   1     4459.87     4704.97    108.67 o 
  -3   1   1     3399.81     3585.89     65.07 o 
  -2   1   1    13565.58    14573.65    145.00 o 
  -1   1   1     9155.28     8539.99    113.56 o 
   0   1   1      715.90      653.09     29.51 o 
   1   1   1     8765.30     8016.38     71.62 o 
   2   1   1    13392.14    14673.00    148.76 o 
   3   1   1     3442.76     3749.40     69.13 o 
   4   1   1     4510.84     4886.49     90.18 o 
   5   1   1    15979.06    15305.81    180.55 o 
   6   1   1     2160.68     2009.86     71.17 o 
   7   1   1     1141.02     1227.51     61.35 o 
   8   1   1     1046.84     1222.78     66.59 o 
   9   1   1      106.68       81.60     27.94 o 
  10   1   1      690.66      763.22     67.35 o 
  11   1   1      367.35      353.71     43.80 o 
  12   1   1     1123.71     1032.20     68.24 o 
  13   1   1       79.22       75.23     29.64 o 
  14   1   1      141.13      135.13     43.09 o 
  15   1   1      939.17      980.65     97.39 o 
  16   1   1      168.80      176.62     61.33 o 
  17   1   1       20.01       18.81     36.82 o 
  18   1   1       11.81       10.25     37.47 o 
 -18   2   1        8.17      -41.77     33.95 o 
 -17   2   1        2.72       10.30     36.69 o 
 -16   2   1        8.55       -0.33     31.66 o 
 -15   2   1      387.30      453.01     70.30 o 
 -14   2   1      142.29      137.90     41.84 o 
 -13   2   1      627.07      611.78     71.67 o 
 -12   2   1      224.71      235.64     39.71 o 
 -11   2   1      265.88      296.28     48.62 o 
 -10   2   1      808.61      703.98     95.81 o 
  -9   2   1      659.80      478.79    126.10 o 
  -8   2   1      422.56      245.18     77.90 o 
  -7   2   1      891.19      712.70     62.07 o 
  -6   2   1     1309.29     1326.35     65.44 o 
  -5   2   1    13737.98    13978.91    213.87 o 
  -4   2   1     1927.28     1986.73     47.16 o 
  -3   2   1     8699.01     8674.74    154.15 o 
  -2   2   1    26143.30    26115.31    137.26 o 
  -1   2   1     5363.57     5531.53     80.39 o 
   0   2   1     6459.90     6561.64     95.16 o 
   1   2   1     5512.46     5669.62     59.68 o 
   2   2   1    26055.82    25615.42    150.02 o 
   3   2   1     8647.26     8736.96     92.14 o 
   4   2   1     1910.02     2001.68     59.36 o 
   5   2   1    14051.47    14173.89    175.83 o 
   6   2   1     1276.72     1433.66     79.44 o 
   7   2   1      903.46      785.30     52.78 o 
   8   2   1      405.69      368.60     45.51 o 
   9   2   1      672.85      614.73     58.57 o 
  10   2   1      781.34      803.91     69.97 o 
  11   2   1      277.36      328.43     43.04 o 
  12   2   1      222.31      250.47     41.57 o 
  13   2   1      641.65      694.96     76.52 o 
  14   2   1      139.00      167.73     42.92 o 
  15   2   1      391.25      393.65     65.73 o 
  16   2   1        8.21       32.97     33.62 o 
  17   2   1        2.27       16.56     35.56 o 
  18   2   1        7.17       32.52     36.36 o 
 -17   3   1       59.93       83.46     39.22 o 
 -16   3   1      105.16      157.95     46.44 o 
 -15   3   1      215.78      248.61     55.16 o 
 -14   3   1      405.21      462.27     67.38 o 
 -13   3   1      362.96      314.79     58.27 o 
 -12   3   1       23.40       10.98     24.21 o 
 -11   3   1      705.14      711.24     66.01 o 
 -10   3   1       25.24       22.41     24.57 o 
  -9   3   1      965.87      927.70     61.07 o 
  -8   3   1     1244.75     1063.48     59.17 o 
  -7   3   1     1117.84     1291.51     59.65 o 
  -6   3   1      844.51      854.79     39.02 o 
  -5   3   1      327.53      300.57     25.41 o 
  -4   3   1     6198.70     5875.17     79.20 o 
  -3   3   1    17475.93    18716.22    138.17 o 
  -2   3   1    16207.57    17045.69    163.95 o 
  -1   3   1     3921.24     4128.60     50.94 o 
   0   3   1       44.60       24.19      8.60 o 
   1   3   1     3959.14     4193.44     58.75 o 
   2   3   1    16445.52    17182.23    131.86 o 
   3   3   1    17468.31    18128.26    141.74 o 
   4   3   1     6373.46     6147.97    106.48 o 
   5   3   1      313.48      284.65     25.79 o 
   6   3   1      863.70     1017.77     53.66 o 
   7   3   1     1063.28     1245.94     64.40 o 
   8   3   1     1291.14     1137.04     65.52 o 
   9   3   1      939.21      916.57     67.92 o 
  10   3   1       28.93       31.37     22.28 o 
  11   3   1      711.34      752.61     60.47 o 
  12   3   1       23.15       10.37     25.02 o 
  13   3   1      370.55      330.66     56.43 o 
  14   3   1      401.62      431.89     63.75 o 
  15   3   1      216.55      228.73     56.19 o 
  16   3   1      104.12      121.46     44.01 o 
  17   3   1       58.68      128.02     41.19 o 
 -17   4   1       12.19        4.30     29.81 o 
 -16   4   1      226.93      184.65     51.31 o 
 -15   4   1       22.45       61.14     36.46 o 
 -14   4   1       64.35       55.52     33.48 o 
 -13   4   1      239.84      244.26     58.00 o 
 -12   4   1      472.75      591.31     72.37 o 
 -11   4   1      425.87      307.28     64.21 o 
 -10   4   1      741.80      772.53     86.46 o 
  -9   4   1      268.70      353.30     43.24 o 
  -8   4   1     1088.66     1149.26     73.66 o 
  -7   4   1     1287.89     1494.98     61.89 o 
  -6   4   1      556.19      568.35     35.64 o 
  -5   4   1     8374.77     8791.52    105.95 o 
  -4   4   1    11896.65    11931.90    111.78 o 
  -3   4   1     1736.48     1575.84     53.97 o 
  -2   4   1      621.16      567.89     20.82 o 
  -1   4   1    13139.25    11998.01    104.41 o 
   0   4   1     3843.69     5226.22    101.71 o 
   1   4   1    13022.57    11880.44    113.70 o 
   2   4   1      587.77      517.53     26.48 o 
   3   4   1     1766.25     1626.08     44.08 o 
   4   4   1    11804.14    11619.35    128.55 o 
   5   4   1     8376.36     8580.28    119.16 o 
   6   4   1      580.51      627.86     37.90 o 
   7   4   1     1273.69     1518.53     70.34 o 
   8   4   1     1110.03     1242.97     68.82 o 
   9   4   1      269.96      373.15     40.49 o 
  10   4   1      763.58      703.16     67.76 o 
  11   4   1      417.58      330.15     52.97 o 
  12   4   1      465.61      581.35     69.05 o 
  13   4   1      250.58      224.79     49.90 o 
  14   4   1       66.12       35.48     30.63 o 
  15   4   1       22.94       45.36     34.59 o 
  16   4   1      218.84      232.66     55.11 o 
  17   4   1       12.36       29.64     28.96 o 
 -17   5   1       65.44       74.20     39.05 o 
 -16   5   1       58.14       56.87     37.56 o 
 -15   5   1      244.49      209.33     51.75 o 
 -14   5   1       10.33       25.93     34.17 o 
 -13   5   1      117.39      104.73     52.46 o 
 -12   5   1     1212.38     1143.44     90.79 o 
 -11   5   1     1191.17     1257.22    106.03 o 
 -10   5   1      115.91      105.82     38.61 o 
  -9   5   1      519.39      423.32     65.19 o 
  -8   5   1      257.81      253.15     31.55 o 
  -7   5   1     1425.46     1483.16     53.07 o 
  -6   5   1      496.52      508.64     31.86 o 
  -5   5   1      431.41      420.92     39.15 o 
  -4   5   1     6285.74     6766.60    123.46 o 
  -3   5   1     3648.29     3405.38     83.99 o 
  -2   5   1     1413.28     1293.19     33.97 o 
  -1   5   1    15754.38    16647.95    216.01 o 
   0   5   1    14009.39    15304.97    195.08 o 
   1   5   1    15668.24    16320.10    147.04 o 
   2   5   1     1439.46     1365.35     44.30 o 
   3   5   1     3533.55     3358.23     68.34 o 
   4   5   1     6279.39     6546.25    100.26 o 
   5   5   1      428.19      402.56     31.03 o 
   6   5   1      534.57      544.96     37.02 o 
   7   5   1     1427.38     1552.75     49.88 o 
   8   5   1      248.03      283.13     34.68 o 
   9   5   1      539.02      511.37     57.50 o 
  10   5   1      114.74       81.92     30.76 o 
  11   5   1     1199.06     1171.73     97.33 o 
  12   5   1     1195.28     1168.45     90.46 o 
  13   5   1      122.95      126.68     38.39 o 
  14   5   1       11.53       12.69     30.72 o 
  15   5   1      242.92      279.31     58.91 o 
  16   5   1       57.46       65.51     38.08 o 
  17   5   1       62.48      121.12     46.78 o 
 -17   6   1      121.38      174.88     45.54 o 
 -16   6   1       11.22       33.65     30.74 o 
 -15   6   1       57.35       48.56     36.88 o 
 -14   6   1       67.43       85.17     40.39 o 
 -13   6   1       53.98       48.12     35.29 o 
 -12   6   1       44.02       75.50     34.42 o 
 -11   6   1      102.53       79.75     38.79 o 
 -10   6   1     2162.78     1902.02    116.19 o 
  -9   6   1      694.69      749.80     65.21 o 
  -8   6   1      329.78      308.97     41.96 o 
  -7   6   1     1303.93     1337.26     80.32 o 
  -6   6   1      309.34      364.55     40.35 o 
  -5   6   1       24.02       51.74     19.81 o 
  -4   6   1      381.49      399.89     38.91 o 
  -3   6   1    15687.18    15115.21    243.34 o 
  -2   6   1    10513.02    10437.65    195.48 o 
  -1   6   1    19749.11    20772.92    294.88 o 
   0   6   1     6245.16     7804.33    123.63 o 
   1   6   1    19783.31    20430.53    263.16 o 
   2   6   1    10340.78    10294.32    182.39 o 
   3   6   1    15611.75    15590.73    269.54 o 
   4   6   1      402.95      381.84     31.10 o 
   5   6   1       32.55       73.89     17.68 o 
   6   6   1      302.98      340.75     34.52 o 
   7   6   1     1300.12     1272.37     56.33 o 
   8   6   1      334.68      368.03     39.94 o 
   9   6   1      702.63      650.35     63.74 o 
  10   6   1     2158.84     1846.95     95.10 o 
  11   6   1      106.29      103.23     36.69 o 
  12   6   1       43.96       64.83     31.86 o 
  13   6   1       52.38       49.32     36.54 o 
  14   6   1       71.07       63.82     36.71 o 
  15   6   1       57.79       78.02     38.61 o 
  16   6   1       11.33       51.28     38.63 o 
  17   6   1      120.14      120.28     54.99 o 
 -17   7   1       25.96       82.39     54.87 o 
 -16   7   1       23.91       -8.58     29.28 o 
 -15   7   1      160.00      156.27     46.79 o 
 -14   7   1      154.17      160.59     47.56 o 
 -13   7   1      537.93      536.18     72.26 o 
 -12   7   1      406.95      331.20     54.93 o 
 -11   7   1      575.21      550.90     68.15 o 
 -10   7   1      888.66      849.05     68.77 o 
  -9   7   1      114.89       90.09     28.98 o 
  -8   7   1      225.97      250.04     40.77 o 
  -7   7   1      132.84      131.35     30.00 o 
  -6   7   1     1504.23     1405.17     66.86 o 
  -5   7   1     1631.47     1607.11     69.88 o 
  -4   7   1     2997.51     2825.48     89.21 o 
  -3   7   1      555.21      518.70     25.17 o 
  -2   7   1      627.03      538.10     41.71 o 
  -1   7   1     1260.79     1221.77     62.71 o 
   0   7   1      426.29      413.41     51.22 o 
   1   7   1     1240.91     1357.04     50.02 o 
   2   7   1      612.55      540.31     36.67 o 
   3   7   1      498.74      508.12     37.66 o 
   4   7   1     3095.85     2884.90     74.45 o 
   5   7   1     1617.88     1563.92     58.34 o 
   6   7   1     1567.04     1467.55     58.85 o 
   7   7   1      135.72      139.30     26.59 o 
   8   7   1      222.06      234.68     35.22 o 
   9   7   1      115.32      107.99     27.53 o 
  10   7   1      917.23      833.28     72.45 o 
  11   7   1      575.95      562.26     68.53 o 
  12   7   1      399.79      339.96     56.87 o 
  13   7   1      544.26      483.15     69.16 o 
  14   7   1      142.41       96.15     48.59 o 
  15   7   1      162.30      119.25     68.20 o 
  16   7   1       24.30       -5.29     37.32 o 
  17   7   1       25.72       69.45     51.48 o 
 -16   8   1      142.84       81.69     51.35 o 
 -15   8   1      274.79      318.85     79.11 o 
 -14   8   1      353.64      405.30     67.61 o 
 -13   8   1       82.30       39.21     36.24 o 
 -12   8   1      106.28       97.07     36.61 o 
 -11   8   1        9.65       29.54     28.71 o 
 -10   8   1      833.76      735.95     71.31 o 
  -9   8   1      144.50      149.64     36.41 o 
  -8   8   1     1559.56     1313.44     73.55 o 
  -7   8   1     1577.37     1497.66     74.25 o 
  -6   8   1      969.95      970.51     59.25 o 
  -5   8   1     1973.21     1992.20     80.59 o 
  -4   8   1     3515.86     3449.11    103.77 o 
  -3   8   1     5655.33     5778.21     92.48 o 
  -2   8   1     1967.93     1970.02     56.77 o 
  -1   8   1      352.89      342.28     46.83 o 
   0   8   1      635.93      554.76     34.35 o 
   1   8   1      347.39      403.15     35.14 o 
   2   8   1     2070.31     2144.60     66.95 o 
   3   8   1     5534.28     5861.27     83.91 o 
   4   8   1     3544.50     3494.67     86.88 o 
   5   8   1     1941.64     2024.07     68.20 o 
   6   8   1      979.63     1004.38     52.29 o 
   7   8   1     1545.23     1449.84     64.39 o 
   8   8   1     1534.25     1375.19     65.90 o 
   9   8   1      139.49      142.56     29.13 o 
  10   8   1      825.79      899.81     76.66 o 
  11   8   1        8.72       -0.51     25.35 o 
  12   8   1      110.23      100.86     47.93 o 
  13   8   1       77.69       69.67     46.41 o 
  14   8   1      348.10      365.89     83.51 o 
  15   8   1      271.38      209.79     84.16 o 
  16   8   1      141.93      129.46     62.70 o 
 -16   9   1        1.84       -2.32     42.38 o 
 -15   9   1       30.34       10.42     38.97 o 
 -14   9   1       60.52       78.06     50.28 o 
 -13   9   1       52.47       30.19     32.36 o 
 -12   9   1      352.72      286.81     56.21 o 
 -11   9   1      423.09      388.45     52.48 o 
 -10   9   1      138.72      154.62     34.21 o 
  -9   9   1      277.46      279.41     46.71 o 
  -8   9   1      535.40      585.25     61.28 o 
  -7   9   1     1457.62     1432.82     76.15 o 
  -6   9   1      693.17      707.09     61.21 o 
  -5   9   1     2201.71     2324.75     91.85 o 
  -4   9   1      112.56       85.50     24.89 o 
  -3   9   1      604.90      615.18     33.52 o 
  -2   9   1     1670.91     1686.74     56.16 o 
  -1   9   1     3690.55     4054.74    117.20 o 
   0   9   1    16933.35    16851.96    174.60 o 
   1   9   1     3708.21     4137.10     96.47 o 
   2   9   1     1719.08     1760.90     53.06 o 
   3   9   1      595.92      612.90     32.60 o 
   4   9   1      109.81       95.61     26.33 o 
   5   9   1     2219.39     2246.30     75.08 o 
   6   9   1      702.37      732.77     50.04 o 
   7   9   1     1473.04     1466.06     66.93 o 
   8   9   1      540.83      535.55     50.09 o 
   9   9   1      265.06      231.98     36.88 o 
  10   9   1      135.76      141.00     33.86 o 
  11   9   1      424.16      344.38     76.71 o 
  12   9   1      336.97      330.29     83.41 o 
  13   9   1       52.73       53.16     44.16 o 
  14   9   1       59.17       92.16     53.04 o 
  15   9   1       32.23       10.18     46.21 o 
  16   9   1        1.89       -7.98     49.82 o 
 -15  10   1       67.19       76.72     66.84 o 
 -14  10   1      112.58       92.42     53.76 o 
 -13  10   1       55.29       68.58     49.23 o 
 -12  10   1        7.08       34.62     38.32 o 
 -11  10   1      641.69      608.54     65.34 o 
 -10  10   1       31.49        5.10     23.93 o 
  -9  10   1        4.86       13.48     20.60 o 
  -8  10   1      403.96      462.12     56.84 o 
  -7  10   1     1413.58     1321.11     75.61 o 
  -6  10   1     1083.99      903.79     64.92 o 
  -5  10   1     2983.72     2829.60    105.17 o 
  -4  10   1      155.56      137.28     38.63 o 
  -3  10   1      571.86      575.48     51.95 o 
  -2  10   1     3227.20     3287.34     82.14 o 
  -1  10   1      390.01      295.75    109.41 o 
   0  10   1       94.35      101.50     20.00 o 
   1  10   1      400.60      439.88     33.94 o 
   2  10   1     3246.50     3268.53     77.69 o 
   3  10   1      563.33      581.58     47.43 o 
   4  10   1      156.23      147.30     23.03 o 
   5  10   1     2988.96     2777.80    101.05 o 
   6  10   1     1079.18      964.03     56.42 o 
   7  10   1     1385.17     1363.69     66.33 o 
   8  10   1      398.77      452.35     48.82 o 
   9  10   1        5.85       22.49     25.92 o 
  10  10   1       32.92       39.01     31.07 o 
  11  10   1      625.67      642.35     81.21 o 
  12  10   1        6.28        1.50     35.95 o 
  13  10   1       48.49       79.07     51.94 o 
  14  10   1      112.95       93.19     52.96 o 
  15  10   1       64.13       49.63     53.65 o 
 -15  11   1       26.09       -1.29     44.16 o 
 -14  11   1       71.89       55.77     51.75 o 
 -13  11   1      137.40      112.50     53.41 o 
 -12  11   1      149.25      141.22     46.01 o 
 -11  11   1       53.39       39.86     34.67 o 
 -10  11   1       13.05       34.78     37.86 o 
  -9  11   1      960.77      932.11     70.82 o 
  -8  11   1       15.92       21.64     23.10 o 
  -7  11   1      136.28      140.24     34.15 o 
  -6  11   1      115.02      160.93     36.12 o 
  -5  11   1      543.31      559.89     60.30 o 
  -4  11   1      174.38      228.50     53.85 o 
  -3  11   1      530.76      650.20     55.88 o 
  -2  11   1     2212.29     1911.78     84.35 o 
  -1  11   1       94.01       88.59     17.85 o 
   0  11   1      129.39      148.84     22.44 o 
   1  11   1       95.87      129.37     20.72 o 
   2  11   1     2190.78     1958.20     74.75 o 
   3  11   1      529.74      624.55     50.80 o 
   4  11   1      175.38      225.14     29.12 o 
   5  11   1      531.28      514.14     73.71 o 
   6  11   1      127.82      120.75     28.26 o 
   7  11   1      136.28      186.01     41.70 o 
   8  11   1       17.40       32.06     26.34 o 
   9  11   1      976.82     1008.86     99.12 o 
  10  11   1       12.98        0.19     31.63 o 
  11  11   1       57.83       88.11     38.35 o 
  12  11   1      146.58      225.25     69.79 o 
  13  11   1      132.59      158.53     67.28 o 
  14  11   1       70.63       61.76     50.66 o 
  15  11   1       25.43       -5.28     46.94 o 
 -14  12   1       51.21       62.05     47.31 o 
 -13  12   1       36.60       28.00     44.12 o 
 -12  12   1        4.56       35.96     36.00 o 
 -11  12   1      638.18      753.59     92.37 o 
 -10  12   1      481.20      455.68     70.62 o 
  -9  12   1      255.16      248.42     52.69 o 
  -8  12   1       91.97       81.20     34.98 o 
  -7  12   1       80.70       81.34     29.15 o 
  -6  12   1      210.44      280.19     42.44 o 
  -5  12   1     1581.40     1430.91     73.42 o 
  -4  12   1       19.03       50.33     25.63 o 
  -3  12   1      697.10      734.58     55.77 o 
  -2  12   1       47.27       52.72     22.93 o 
  -1  12   1      396.21      314.32     76.97 o 
   0  12   1      762.83      725.53     44.40 o 
   1  12   1      379.69      470.26     43.06 o 
   2  12   1       42.42       54.38     21.47 o 
   3  12   1      719.32      716.42     54.78 o 
   4  12   1       26.06       89.58     27.19 o 
   5  12   1     1535.24     1471.41     87.66 o 
   6  12   1      220.14      195.21     43.75 o 
   7  12   1       74.15       62.88     31.42 o 
   8  12   1       89.75       93.52     34.84 o 
   9  12   1      251.51      323.59     59.07 o 
  10  12   1      466.38      474.80     70.75 o 
  11  12   1      640.91      677.04     84.90 o 
  12  12   1        4.52       11.67     31.58 o 
  13  12   1       36.72       50.14     45.05 o 
  14  12   1       49.75       27.04     48.31 o 
 -14  13   1       20.82        7.04     51.19 o 
 -13  13   1       18.75      -16.30     28.46 o 
 -12  13   1      278.98      368.45     68.25 o 
 -11  13   1       29.05       32.46     37.36 o 
 -10  13   1       69.56       56.23     38.65 o 
  -9  13   1      230.84      185.86     64.32 o 
  -8  13   1      712.46      698.66     83.48 o 
  -7  13   1       13.45        6.91     30.36 o 
  -6  13   1      262.45      251.00     43.20 o 
  -5  13   1      787.00      709.99     63.98 o 
  -4  13   1     1402.68     1428.03     89.00 o 
  -3  13   1      402.39      388.96     57.92 o 
  -2  13   1      209.58      202.53     36.69 o 
  -1  13   1      360.35      353.79     58.99 o 
   0  13   1       73.19       71.06     25.19 o 
   1  13   1      343.29      404.11     41.19 o 
   2  13   1      204.96      242.78     38.60 o 
   3  13   1      420.01      471.92     50.80 o 
   4  13   1     1415.58     1448.36     85.79 o 
   5  13   1      821.20      834.52     79.55 o 
   6  13   1      260.48      234.17     47.38 o 
   7  13   1       13.05       -1.86     26.32 o 
   8  13   1      733.90      751.82     85.71 o 
   9  13   1      234.67      284.10     57.35 o 
  10  13   1       69.38       62.22     37.22 o 
  11  13   1       28.48       59.26     40.27 o 
  12  13   1      277.55      279.89     57.56 o 
  13  13   1       18.50      -13.95     36.63 o 
  14  13   1       21.97       42.21     56.70 o 
 -13  14   1       36.41       21.56     32.18 o 
 -12  14   1      150.76      138.82     44.84 o 
 -11  14   1      171.12      203.04     52.74 o 
 -10  14   1       21.15       59.88     39.68 o 
  -9  14   1       61.36      111.90     43.14 o 
  -8  14   1      255.99      257.55     55.98 o 
  -7  14   1      166.15      167.42     46.68 o 
  -6  14   1      551.61      574.50     74.28 o 
  -5  14   1      462.03      397.23     60.31 o 
  -4  14   1      119.17      126.21     39.97 o 
  -3  14   1      507.04      496.65     66.52 o 
  -2  14   1       88.53       55.97     26.76 o 
  -1  14   1     1017.72      978.33     85.54 o 
   0  14   1      233.91      326.27     45.53 o 
   1  14   1      978.83     1036.94     70.54 o 
   2  14   1       93.28       90.51     27.26 o 
   3  14   1      498.65      602.45     58.42 o 
   4  14   1      123.01      121.08     38.64 o 
   5  14   1      457.11      475.30     66.06 o 
   6  14   1      562.48      602.88     75.05 o 
   7  14   1      162.92      159.01     44.32 o 
   8  14   1      252.61      309.04     56.94 o 
   9  14   1       64.88      161.36     47.57 o 
  10  14   1       17.14       57.94     38.58 o 
  11  14   1      169.82      155.38     47.20 o 
  12  14   1      153.49      111.81     43.58 o 
  13  14   1       36.71       15.55     66.24 o 
 -12  15   1       13.29       28.99     31.38 o 
 -11  15   1       40.84       69.99     34.45 o 
 -10  15   1        3.05        4.69     30.78 o 
  -9  15   1       86.94      118.85     46.01 o 
  -8  15   1       58.95       79.41     40.62 o 
  -7  15   1      147.25      168.19     47.66 o 
  -6  15   1       35.93       70.13     35.55 o 
  -5  15   1      217.44      213.57     49.08 o 
  -4  15   1      199.11      224.80     47.69 o 
  -3  15   1      195.55      194.90     44.54 o 
  -2  15   1      800.37      724.26     81.12 o 
  -1  15   1      357.46      330.74     57.94 o 
   0  15   1       20.54       19.27     30.34 o 
   1  15   1      364.47      425.86     63.63 o 
   2  15   1      791.16      775.59     68.94 o 
   3  15   1      214.39      219.18     46.88 o 
   4  15   1      201.63      180.94     42.81 o 
   5  15   1      211.95      219.53     50.32 o 
   6  15   1       35.56       51.88     32.79 o 
   7  15   1      137.94      214.84     50.73 o 
   8  15   1       58.34       47.36     36.05 o 
   9  15   1       93.75      113.54     47.14 o 
  10  15   1        2.30      -12.55     29.68 o 
  11  15   1       39.30       66.38     34.89 o 
  12  15   1       13.47       30.83     29.65 o 
 -11  16   1       81.91       80.04     37.98 o 
 -10  16   1      161.61      197.32     52.07 o 
  -9  16   1       85.83      113.87     45.81 o 
  -8  16   1      414.95      443.36     73.58 o 
  -7  16   1      307.56      416.45     71.99 o 
  -6  16   1      215.47      174.10     50.16 o 
  -5  16   1      176.50      141.30     44.50 o 
  -4  16   1      192.02      162.73     45.84 o 
  -3  16   1      255.53      318.28     57.26 o 
  -2  16   1      165.30      161.66     45.95 o 
  -1  16   1       58.23       80.72     37.72 o 
   0  16   1       36.16       20.00     30.34 o 
   1  16   1       55.33       59.40     45.31 o 
   2  16   1      161.44      145.31     57.18 o 
   3  16   1      265.49      286.37     69.36 o 
   4  16   1      187.69      157.96     44.73 o 
   5  16   1      177.00      135.55     44.67 o 
   6  16   1      217.95      235.44     52.28 o 
   7  16   1      296.11      354.15     63.69 o 
   8  16   1      414.34      437.18     70.09 o 
   9  16   1       85.66      113.31     43.02 o 
  10  16   1      159.48      194.89     47.30 o 
  11  16   1       79.99       84.46     38.06 o 
 -10  17   1      137.84      149.89     44.47 o 
  -9  17   1       23.25       47.94     34.99 o 
  -8  17   1       36.17       52.93     36.08 o 
  -7  17   1       11.35       -9.40     29.64 o 
  -6  17   1        5.22       -9.50     32.94 o 
  -5  17   1       16.98        5.65     38.36 o 
  -4  17   1        8.53       27.75     44.17 o 
  -3  17   1      275.46      319.41     65.42 o 
  -2  17   1      345.38      413.81     71.44 o 
  -1  17   1      138.16      161.99     61.38 o 
   0  17   1      624.70      621.57     99.92 o 
   1  17   1      138.15      149.14     61.76 o 
   2  17   1      347.00      411.88     86.64 o 
   3  17   1      273.03      253.77     70.55 o 
   4  17   1        7.56       43.36     63.53 o 
   5  17   1       16.86       43.22     42.91 o 
   6  17   1        5.47        9.44     32.33 o 
   7  17   1       11.34       32.78     34.16 o 
   8  17   1       39.55       85.17     37.33 o 
   9  17   1       24.01        5.61     33.69 o 
  10  17   1      140.25      156.45     43.47 o 
  -8  18   1        5.17        5.82     31.16 o 
  -7  18   1       80.67      129.75     44.28 o 
  -6  18   1      314.99      271.54     73.43 o 
  -5  18   1      144.39      121.93     51.43 o 
  -4  18   1       42.10       26.45     43.81 o 
  -3  18   1      342.78      247.55     70.52 o 
  -2  18   1       35.07       19.37     43.52 o 
  -1  18   1       18.98       -2.25     43.83 o 
   0  18   1       30.87       39.57     48.71 o 
   1  18   1       18.13       24.70     45.98 o 
   2  18   1       35.56       43.41     57.21 o 
   3  18   1      338.89      369.88     82.92 o 
   4  18   1       40.61       59.68     48.75 o 
   5  18   1      148.10      139.11     84.31 o 
   6  18   1      308.96      218.00     87.62 o 
   7  18   1       84.05      176.37     55.85 o 
   8  18   1        6.17       17.22     31.39 o 
  -6  19   1       53.34       58.71     52.39 o 
  -5  19   1       34.97       34.19     39.22 o 
  -4  19   1       31.61       70.46     45.08 o 
  -3  19   1      410.84      397.79     89.36 o 
  -2  19   1       12.59       48.54     45.36 o 
  -1  19   1        9.23      -33.53     33.25 o 
   0  19   1        5.58       21.08     45.78 o 
   1  19   1       10.28       16.89     40.97 o 
   2  19   1       11.72       67.21     45.99 o 
   3  19   1      421.57      362.52     83.77 o 
   4  19   1       32.23       -4.94     35.83 o 
   5  19   1       36.38       54.81     43.53 o 
   6  19   1       54.48       37.64     49.08 o 
  -4  20   1       15.37       -6.90     34.56 o 
  -3  20   1      238.56      332.53     75.90 o 
  -2  20   1       28.78       81.52     42.51 o 
  -1  20   1       70.90       98.66     44.80 o 
   0  20   1       18.46       44.25     40.34 o 
   1  20   1       66.29       79.86     41.65 o 
   2  20   1       28.83       53.69     40.89 o 
   3  20   1      237.19      269.06     74.07 o 
   4  20   1       15.60       11.56     40.04 o 
   0   0   2    10536.54    11643.52    281.38 o 
   1   0   2    16740.70    15491.72    107.03 o 
   2   0   2    12059.79    10589.38     91.51 o 
   3   0   2     1921.41     1423.76     44.54 o 
   4   0   2     6220.10     6100.23    104.21 o 
   5   0   2     5468.93     5024.33    102.89 o 
   6   0   2      135.08      179.87     28.48 o 
   7   0   2       74.64       44.64     20.84 o 
   8   0   2      290.34      358.48     44.92 o 
   9   0   2        0.45       14.15     18.90 o 
  10   0   2     1127.12     1239.84     75.01 o 
  11   0   2        0.04       38.43     27.71 o 
  12   0   2        6.38       -8.67     24.15 o 
  13   0   2       80.98      120.54     37.48 o 
  14   0   2       19.15        8.42     23.34 o 
  15   0   2      429.36      411.67     83.26 o 
  16   0   2       14.16       38.35     44.57 o 
  17   0   2       28.37       48.50     41.21 o 
  18   0   2       18.27       33.00     39.61 o 
 -18   1   2      178.93      286.09     66.01 o 
 -17   1   2        7.48       -2.49     35.86 o 
 -16   1   2      229.57      273.58     73.31 o 
 -15   1   2      174.89      175.79     45.86 o 
 -14   1   2      173.02      144.67     42.60 o 
 -13   1   2      586.78      566.68     69.79 o 
 -12   1   2      470.19      486.15     62.08 o 
 -11   1   2      102.52      173.74     37.71 o 
 -10   1   2      506.34      633.75     61.80 o 
  -9   1   2      210.52      212.78     36.19 o 
  -8   1   2     1464.99     1418.19    106.81 o 
  -7   1   2     3630.43     3347.39     97.31 o 
  -6   1   2     4026.36     4371.11    102.33 o 
  -5   1   2      340.28      356.16     33.25 o 
  -4   1   2     2367.43     2165.95    249.64 o 
  -3   1   2     5873.52     5880.26     86.77 o 
  -2   1   2    10880.37    12025.22     97.04 o 
  -1   1   2     1632.88     1798.30    125.04 o 
   0   1   2    18195.87    15862.13    140.68 o 
   1   1   2     1621.75     1865.16     34.25 o 
   2   1   2    11105.97    12492.03    139.62 o 
   3   1   2     5938.40     6148.85    110.28 o 
   4   1   2     2312.70     2339.00     63.63 o 
   5   1   2      346.63      378.30     34.50 o 
   6   1   2     4088.08     4504.12    106.70 o 
   7   1   2     3582.94     3278.47     98.51 o 
   8   1   2     1428.66     1466.47     72.29 o 
   9   1   2      222.84      273.70     43.35 o 
  10   1   2      509.03      627.73     63.77 o 
  11   1   2       98.42       81.55     31.75 o 
  12   1   2      460.92      502.84     64.16 o 
  13   1   2      601.50      669.61     63.74 o 
  14   1   2      163.72      202.35     48.58 o 
  15   1   2      184.88      191.06     48.33 o 
  16   1   2      226.46      212.49     65.10 o 
  17   1   2        6.97       72.72     44.67 o 
  18   1   2      179.79      208.92     59.35 o 
 -17   2   2       49.89       31.35     40.07 o 
 -16   2   2      102.56      123.32     47.00 o 
 -15   2   2       17.95       45.86     33.79 o 
 -14   2   2       53.60       42.54     32.58 o 
 -13   2   2      682.71      749.95     98.77 o 
 -12   2   2      284.39      281.68     49.09 o 
 -11   2   2     1032.23     1162.76     75.62 o 
 -10   2   2     1023.04     1080.80     69.14 o 
  -9   2   2      837.42      909.12     76.28 o 
  -8   2   2      433.08      391.19     57.49 o 
  -7   2   2      410.81      281.81     82.33 o 
  -6   2   2     3404.83     2970.62    464.02 o 
  -5   2   2     4954.04     4830.07    112.23 o 
  -4   2   2     3617.02     4008.04     69.30 o 
  -3   2   2    12733.23    11693.34     94.78 o 
  -2   2   2     4648.05     5231.08     56.06 o 
  -1   2   2     1752.60     1857.79     42.02 o 
   0   2   2     1045.30      832.07     17.59 o 
   1   2   2     1795.30     1920.49     39.45 o 
   2   2   2     4707.12     5326.43     81.31 o 
   3   2   2    13068.92    12162.93    130.23 o 
   4   2   2     3647.82     3958.56     82.13 o 
   5   2   2     4841.35     5001.01    102.58 o 
   6   2   2     3536.21     3560.58     94.96 o 
   7   2   2      402.29      423.31     44.87 o 
   8   2   2      434.93      451.91     49.17 o 
   9   2   2      837.22      896.98     61.24 o 
  10   2   2     1013.05     1025.75     87.32 o 
  11   2   2     1031.14      944.85     75.36 o 
  12   2   2      280.42      239.17     46.15 o 
  13   2   2      667.78      682.68     77.05 o 
  14   2   2       46.59       42.17     32.49 o 
  15   2   2       19.33       29.82     32.58 o 
  16   2   2      103.82      116.36     39.71 o 
  17   2   2       50.41       17.55     43.12 o 
 -17   3   2        9.13       48.21     34.25 o 
 -16   3   2      130.90      156.55     46.71 o 
 -15   3   2      277.55      242.21     55.26 o 
 -14   3   2      173.49      147.87     43.77 o 
 -13   3   2      229.19      207.81     57.01 o 
 -12   3   2      423.65      321.41     63.23 o 
 -11   3   2      181.47      202.65     43.38 o 
 -10   3   2     1132.91     1058.31     70.32 o 
  -9   3   2      856.00      906.14     61.20 o 
  -8   3   2     1720.87     1876.57    118.69 o 
  -7   3   2     3702.56     3767.58    101.15 o 
  -6   3   2     1871.52     1980.67     58.95 o 
  -5   3   2    20285.15    20928.10    178.45 o 
  -4   3   2     3039.38     3183.15     61.21 o 
  -3   3   2     1194.50     1153.33     28.60 o 
  -2   3   2     8882.82     7757.56     89.05 o 
  -1   3   2     5446.01     6141.87     72.60 o 
   0   3   2      104.78       83.92     10.81 o 
   1   3   2     5518.70     4731.68   1378.08 o 
   2   3   2     8695.29     7710.74    106.94 o 
   3   3   2     1146.18     1166.73     33.64 o 
   4   3   2     3071.65     3294.52     63.69 o 
   5   3   2    20435.15    21114.94    220.46 o 
   6   3   2     1783.14     1920.11     71.49 o 
   7   3   2     3812.04     3830.45    107.82 o 
   8   3   2     1704.67     1921.56     82.65 o 
   9   3   2      879.48      901.55     62.17 o 
  10   3   2     1142.14     1115.43     74.96 o 
  11   3   2      174.74      148.20     36.81 o 
  12   3   2      437.24      422.63     59.44 o 
  13   3   2      226.10      208.60     49.29 o 
  14   3   2      181.86      188.81     45.66 o 
  15   3   2      275.63      243.51     54.59 o 
  16   3   2      132.76      175.78     48.16 o 
  17   3   2        8.66       24.78     30.81 o 
 -17   4   2       24.16       60.43     32.39 o 
 -16   4   2       22.92       49.84     36.00 o 
 -15   4   2      125.18      132.22     47.50 o 
 -14   4   2     1051.23      969.96     96.64 o 
 -13   4   2      605.29      552.90     86.89 o 
 -12   4   2     1673.53     1707.11    121.68 o 
 -11   4   2      520.27      493.50     76.63 o 
 -10   4   2       30.20       15.50     27.88 o 
  -9   4   2      775.94      808.11     60.24 o 
  -8   4   2     1698.16     1690.71     72.64 o 
  -7   4   2     1889.27     1880.63     61.54 o 
  -6   4   2     3169.46     3180.58     72.90 o 
  -5   4   2     4387.74     3918.28     73.37 o 
  -4   4   2    10013.30    10442.39    137.63 o 
  -3   4   2     3597.96     3413.08     47.69 o 
  -2   4   2     6450.78     5867.67     68.72 o 
  -1   4   2    12807.81    14577.77    197.70 o 
   0   4   2    22165.54    18707.23    140.71 o 
   1   4   2    13047.12    11465.58   3017.82 o 
   2   4   2     6415.20     5861.50     67.21 o 
   3   4   2     3443.01     3280.06     59.33 o 
   4   4   2     9839.51    10228.30    117.22 o 
   5   4   2     4478.69     4006.15     79.50 o 
   6   4   2     3178.71     3050.59     90.85 o 
   7   4   2     1943.94     1986.91     79.78 o 
   8   4   2     1663.61     1739.02     80.13 o 
   9   4   2      768.80      765.99     63.63 o 
  10   4   2       31.65       12.99     21.10 o 
  11   4   2      514.59      473.83     61.16 o 
  12   4   2     1659.51     1685.58     98.74 o 
  13   4   2      614.33      609.80     74.51 o 
  14   4   2     1035.54      900.11     91.79 o 
  15   4   2      124.47      149.63     45.74 o 
  16   4   2       22.83       36.05     33.79 o 
  17   4   2       25.45       60.29     44.97 o 
 -17   5   2        8.59       40.45     35.69 o 
 -16   5   2      310.83      356.40     64.46 o 
 -15   5   2       27.66       19.55     34.76 o 
 -14   5   2      237.16      162.98     47.07 o 
 -13   5   2      303.88      397.99     77.71 o 
 -12   5   2       75.18      112.57     49.77 o 
 -11   5   2      587.26      511.32     78.86 o 
 -10   5   2      867.90      779.27     88.10 o 
  -9   5   2      433.87      382.40     63.77 o 
  -8   5   2      359.78      388.74     36.92 o 
  -7   5   2     1200.61     1230.83     50.09 o 
  -6   5   2     3179.04     2993.22     68.06 o 
  -5   5   2      136.56      208.67     21.27 o 
  -4   5   2     1088.41     1216.27     36.23 o 
  -3   5   2     7685.61     7624.32    129.06 o 
  -2   5   2     9155.37     8819.61     92.58 o 
  -1   5   2    42713.74    45316.82    322.55 o 
   0   5   2    10100.78     9432.10    104.87 o 
   1   5   2    42408.44    33906.07   9927.49 o 
   2   5   2     9082.23     8646.69    173.23 o 
   3   5   2     7653.02     7757.81    102.29 o 
   4   5   2     1160.11     1310.02     44.14 o 
   5   5   2      156.73      234.80     25.71 o 
   6   5   2     3129.82     2912.25     75.59 o 
   7   5   2     1191.81     1238.25     63.83 o 
   8   5   2      362.63      449.65     50.51 o 
   9   5   2      413.77      386.23     50.30 o 
  10   5   2      861.48      748.25     70.09 o 
  11   5   2      608.14      563.64     66.10 o 
  12   5   2       71.10       76.06     32.79 o 
  13   5   2      313.27      298.60     54.06 o 
  14   5   2      236.38      232.84     52.45 o 
  15   5   2       28.06       27.41     34.44 o 
  16   5   2      302.79      260.43     67.53 o 
  17   5   2        8.40       28.47     37.83 o 
 -17   6   2       16.16       73.82     34.83 o 
 -16   6   2       87.63       90.97     39.97 o 
 -15   6   2      154.07      159.59     47.74 o 
 -14   6   2       83.20      104.46     41.89 o 
 -13   6   2       67.33      107.72     47.02 o 
 -12   6   2      389.96      405.28     73.13 o 
 -11   6   2      187.59      223.49     56.34 o 
 -10   6   2       38.34       55.63     35.98 o 
  -9   6   2     1839.77     1599.28     82.85 o 
  -8   6   2      766.98      773.14     58.66 o 
  -7   6   2     1669.74     1641.35     75.40 o 
  -6   6   2      220.97      235.33     24.12 o 
  -5   6   2      989.95     1057.86     56.52 o 
  -4   6   2    10718.07    12183.89    173.48 o 
  -3   6   2     7270.69     7674.14    135.05 o 
  -2   6   2      258.65      284.16     22.35 o 
  -1   6   2     1857.59     1947.18     51.28 o 
   0   6   2     1310.85     1536.36     47.16 o 
   1   6   2     1831.28     1379.29    386.86 o 
   2   6   2      276.76      295.59     27.44 o 
   3   6   2     7336.91     7936.53     97.72 o 
   4   6   2    10802.84    11806.42    137.49 o 
   5   6   2     1006.40     1188.87     47.10 o 
   6   6   2      249.77      243.23     29.94 o 
   7   6   2     1650.81     1579.94     61.61 o 
   8   6   2      747.48      761.73     60.39 o 
   9   6   2     1765.39     1713.77     86.59 o 
  10   6   2       34.25       35.52     25.53 o 
  11   6   2      180.10      184.49     43.05 o 
  12   6   2      395.82      420.84     61.68 o 
  13   6   2       67.50       53.95     32.69 o 
  14   6   2       85.71       36.46     42.90 o 
  15   6   2      154.89      204.50     62.20 o 
  16   6   2       88.53       73.35     41.23 o 
  17   6   2       17.25      -14.32     35.85 o 
 -16   7   2       15.26        9.97     27.60 o 
 -15   7   2       58.56       65.29     37.01 o 
 -14   7   2      390.46      399.26     67.41 o 
 -13   7   2      420.57      381.17     65.36 o 
 -12   7   2      262.05      236.22     62.13 o 
 -11   7   2      114.83      110.30     73.32 o 
 -10   7   2      848.12      826.51     74.97 o 
  -9   7   2      587.36      588.45     61.41 o 
  -8   7   2      518.74      477.43     54.80 o 
  -7   7   2     3436.93     2973.78    102.66 o 
  -6   7   2     1105.99     1075.76     61.99 o 
  -5   7   2    10521.67    10275.38    179.87 o 
  -4   7   2       60.97       69.37     22.30 o 
  -3   7   2     1614.13     1521.21     50.12 o 
  -2   7   2     9598.93     9642.48    205.70 o 
  -1   7   2     6283.66     6846.87    119.47 o 
   0   7   2       63.47       56.30     13.69 o 
   1   7   2     6421.96     6773.34    126.76 o 
   2   7   2     9459.16     9219.49    131.81 o 
   3   7   2     1597.48     1666.31     48.35 o 
   4   7   2       64.18       86.44     18.73 o 
   5   7   2    10473.06    10172.31    142.17 o 
   6   7   2     1070.08      995.12     48.06 o 
   7   7   2     3490.04     3017.49     86.23 o 
   8   7   2      507.60      492.23     45.45 o 
   9   7   2      570.93      572.29     60.02 o 
  10   7   2      872.12      766.85     69.09 o 
  11   7   2      109.03       99.48     35.12 o 
  12   7   2      262.08      294.12     51.91 o 
  13   7   2      430.10      338.74     79.95 o 
  14   7   2      400.40      410.81     91.60 o 
  15   7   2       62.01       52.13     46.39 o 
  16   7   2       14.67       28.89     43.38 o 
 -16   8   2       17.82       47.81     42.39 o 
 -15   8   2       76.19      148.30     48.11 o 
 -14   8   2      227.76      205.40     50.82 o 
 -13   8   2      146.51      131.51     45.61 o 
 -12   8   2       15.52        0.77     35.73 o 
 -11   8   2      214.74      240.60     47.03 o 
 -10   8   2       27.30       37.91     27.41 o 
  -9   8   2      108.55       79.58     29.50 o 
  -8   8   2     3349.21     3333.92    117.41 o 
  -7   8   2     1635.66     1468.70     81.63 o 
  -6   8   2     2646.18     2659.30     98.88 o 
  -5   8   2     1261.39     1234.65     66.85 o 
  -4   8   2     3599.97     3631.41    109.60 o 
  -3   8   2     3635.73     3711.74     69.89 o 
  -2   8   2     3763.31     3726.00     97.53 o 
  -1   8   2     2607.49     2794.07     70.87 o 
   0   8   2    32885.31    33832.66    239.11 o 
   1   8   2     2659.54     2672.62     85.67 o 
   2   8   2     3765.67     3790.54     88.91 o 
   3   8   2     3570.14     3735.78     90.59 o 
   4   8   2     3637.09     3542.70     83.80 o 
   5   8   2     1244.84     1191.24     51.65 o 
   6   8   2     2627.84     2509.31     76.72 o 
   7   8   2     1676.57     1519.37     64.18 o 
   8   8   2     3338.38     3179.06    133.03 o 
   9   8   2      104.18      132.10     29.58 o 
  10   8   2       26.09       39.99     26.84 o 
  11   8   2      220.14      266.91     67.17 o 
  12   8   2       14.08       19.75     34.37 o 
  13   8   2      146.65      109.68     49.76 o 
  14   8   2      227.40      173.76     63.65 o 
  15   8   2       80.56       75.47     45.96 o 
  16   8   2       16.70       38.11     44.79 o 
 -16   9   2       29.37       15.92     40.94 o 
 -15   9   2       51.75      108.83     47.42 o 
 -14   9   2      222.92      276.80     57.77 o 
 -13   9   2      507.99      536.48     76.91 o 
 -12   9   2      266.17      300.33     59.78 o 
 -11   9   2      116.15      117.33     35.46 o 
 -10   9   2      142.91      163.62     40.04 o 
  -9   9   2       74.72       85.64     32.86 o 
  -8   9   2     1369.64     1316.25     85.69 o 
  -7   9   2      341.19      351.60     48.91 o 
  -6   9   2       69.71       86.72     28.09 o 
  -5   9   2     1866.62     1942.37     86.58 o 
  -4   9   2     3617.21     3588.40    145.12 o 
  -3   9   2      104.95      132.51     20.37 o 
  -2   9   2      587.89      669.64     39.48 o 
  -1   9   2     3274.69     3107.44     78.97 o 
   0   9   2      408.70      385.68     32.59 o 
   1   9   2     3256.49     2695.08    263.35 o 
   2   9   2      557.72      660.70     44.51 o 
   3   9   2      106.41      163.63     26.27 o 
   4   9   2     3624.07     3609.70     79.55 o 
   5   9   2     1866.95     1816.76     65.20 o 
   6   9   2       67.13       83.47     22.01 o 
   7   9   2      316.19      322.97     38.52 o 
   8   9   2     1367.82     1372.75     66.68 o 
   9   9   2       75.13       62.17     29.71 o 
  10   9   2      146.50      135.03     39.46 o 
  11   9   2      119.59       95.80     56.00 o 
  12   9   2      274.07      260.90     73.95 o 
  13   9   2      509.62      492.24     98.90 o 
  14   9   2      227.13      298.98     78.64 o 
  15   9   2       49.71       45.75     49.29 o 
  16   9   2       31.06       17.91     48.74 o 
 -15  10   2       77.02       65.09     52.24 o 
 -14  10   2      254.48      225.29     72.94 o 
 -13  10   2      132.68      133.99     61.62 o 
 -12  10   2      469.20      495.29     60.81 o 
 -11  10   2       80.47       83.11     36.24 o 
 -10  10   2      106.20       75.54     33.50 o 
  -9  10   2      848.71      900.06     80.39 o 
  -8  10   2      589.96      527.10     61.51 o 
  -7  10   2       16.34       26.55     23.93 o 
  -6  10   2      459.06      468.08     56.09 o 
  -5  10   2     3660.76     3691.03    147.59 o 
  -4  10   2      349.27      458.13     67.81 o 
  -3  10   2     1358.90     1290.34     66.64 o 
  -2  10   2      461.24      481.16     36.63 o 
  -1  10   2       66.98      121.93     23.53 o 
   0  10   2      330.18      341.13     32.60 o 
   1  10   2       63.85      121.65     24.21 o 
   2  10   2      432.52      487.55     43.18 o 
   3  10   2     1395.39     1349.50     61.34 o 
   4  10   2      360.86      474.96     37.48 o 
   5  10   2     3712.35     3716.26     97.62 o 
   6  10   2      448.18      492.49     45.14 o 
   7  10   2       19.35       36.04     24.91 o 
   8  10   2      586.27      579.88     68.30 o 
   9  10   2      842.58      830.85     81.81 o 
  10  10   2      112.86      136.89     40.63 o 
  11  10   2       77.55       49.42     44.56 o 
  12  10   2      463.56      525.31    100.10 o 
  13  10   2      135.35      199.80     70.31 o 
  14  10   2      255.71      325.19     82.11 o 
  15  10   2       75.00      140.84     62.88 o 
 -15  11   2        1.31        1.85     50.50 o 
 -14  11   2       93.24      137.66     63.21 o 
 -13  11   2       66.51       64.61     46.95 o 
 -12  11   2      291.76      347.34     65.29 o 
 -11  11   2        2.77        2.66     26.37 o 
 -10  11   2      578.97      568.64     69.50 o 
  -9  11   2      340.68      375.65     57.17 o 
  -8  11   2      208.07      236.73     45.96 o 
  -7  11   2      961.66      838.62     75.24 o 
  -6  11   2      969.23     1034.38     77.46 o 
  -5  11   2      406.93      449.31     57.05 o 
  -4  11   2     1360.69     1285.15     97.72 o 
  -3  11   2      568.14      589.34     67.23 o 
  -2  11   2       93.91      133.74     30.95 o 
  -1  11   2      883.38      927.19     46.27 o 
   0  11   2      439.94      487.56     40.42 o 
   1  11   2      843.46      823.85     47.15 o 
   2  11   2       81.15      126.95     25.78 o 
   3  11   2      569.31      622.29     51.09 o 
   4  11   2     1379.51     1293.40     54.58 o 
   5  11   2      408.29      502.18     82.31 o 
   6  11   2      987.28      974.05     76.89 o 
   7  11   2      958.22      994.32     79.05 o 
   8  11   2      204.14      236.20     48.92 o 
   9  11   2      340.77      420.41     61.77 o 
  10  11   2      590.61      748.34     86.31 o 
  11  11   2        3.07       29.73     33.50 o 
  12  11   2      291.80      323.43     81.82 o 
  13  11   2       64.68       66.11     47.79 o 
  14  11   2       92.78       87.50     52.72 o 
  15  11   2        1.45       29.95     49.92 o 
 -14  12   2       16.01       39.58     43.78 o 
 -13  12   2       41.17       38.95     31.72 o 
 -12  12   2      126.96      138.72     46.95 o 
 -11  12   2      670.25      629.14     83.51 o 
 -10  12   2      287.17      289.48     61.55 o 
  -9  12   2      110.16      123.89     38.05 o 
  -8  12   2      613.52      571.01     68.17 o 
  -7  12   2      560.92      566.20     67.84 o 
  -6  12   2      150.45      148.42     37.54 o 
  -5  12   2      148.29      208.67     50.32 o 
  -4  12   2     1883.65     1793.54    119.45 o 
  -3  12   2     2622.63     2295.95    132.79 o 
  -2  12   2      881.57      896.82     66.20 o 
  -1  12   2       73.39      106.54     27.59 o 
   0  12   2        1.69       23.58     17.83 o 
   1  12   2       70.25       79.63     22.49 o 
   2  12   2      912.74      981.52     59.96 o 
   3  12   2     2567.66     2456.84    110.69 o 
   4  12   2     1855.34     1821.13    122.91 o 
   5  12   2      136.95      188.75     42.25 o 
   6  12   2      158.57      142.50     38.10 o 
   7  12   2      560.24      634.85     72.70 o 
   8  12   2      602.64      571.51     72.38 o 
   9  12   2      106.82      112.33     48.83 o 
  10  12   2      277.80      276.47     56.33 o 
  11  12   2      663.71      635.75     83.64 o 
  12  12   2      135.14      145.37     61.08 o 
  13  12   2       42.57       52.19     43.18 o 
  14  12   2       15.46       70.34     47.76 o 
 -13  13   2      122.49      147.52     47.34 o 
 -12  13   2       37.26       40.56     35.48 o 
 -11  13   2       25.15       30.87     34.08 o 
 -10  13   2      287.77      261.63     57.43 o 
  -9  13   2       55.97       81.92     36.55 o 
  -8  13   2      166.25      175.47     45.08 o 
  -7  13   2       93.60       57.55     32.29 o 
  -6  13   2      130.00      164.99     41.82 o 
  -5  13   2      227.47      282.81     52.15 o 
  -4  13   2     1945.43     1878.20    126.99 o 
  -3  13   2      272.24      230.38     55.99 o 
  -2  13   2      513.11      527.65     82.61 o 
  -1  13   2       60.31       70.56     29.46 o 
   0  13   2        6.25       36.50     23.18 o 
   1  13   2       58.41       90.58     24.25 o 
   2  13   2      499.67      568.49     53.98 o 
   3  13   2      260.03      254.42     39.93 o 
   4  13   2     1970.01     1952.62    120.59 o 
   5  13   2      209.07      209.99     44.40 o 
   6  13   2      129.27      143.24     38.20 o 
   7  13   2       94.04       77.42     34.17 o 
   8  13   2      172.06      190.35     48.68 o 
   9  13   2       56.46       56.33     35.00 o 
  10  13   2      281.65      308.41     61.42 o 
  11  13   2       22.11       55.40     37.73 o 
  12  13   2       35.90       24.69     61.73 o 
  13  13   2      122.62      123.86     54.50 o 
 -13  14   2       31.10       19.82     34.34 o 
 -12  14   2        0.16        9.55     28.62 o 
 -11  14   2      115.00      126.65     43.24 o 
 -10  14   2        3.93       11.22     32.08 o 
  -9  14   2      300.72      318.07     62.38 o 
  -8  14   2       23.52       20.02     30.00 o 
  -7  14   2      224.82      250.79     55.51 o 
  -6  14   2      411.41      468.85     83.03 o 
  -5  14   2       66.19       56.02     29.44 o 
  -4  14   2      314.13      331.61     56.07 o 
  -3  14   2      448.41      464.41     64.36 o 
  -2  14   2     1374.70     1240.90     75.62 o 
  -1  14   2      141.92      158.47     41.61 o 
   0  14   2     1070.10     1011.94     88.22 o 
   1  14   2      134.07      137.78     39.88 o 
   2  14   2     1358.52     1433.41     75.17 o 
   3  14   2      445.08      476.89     53.38 o 
   4  14   2      313.45      391.62     49.02 o 
   5  14   2       64.14       84.31     33.45 o 
   6  14   2      406.97      457.98     64.74 o 
   7  14   2      210.63      257.61     52.22 o 
   8  14   2       20.60       21.78     30.79 o 
   9  14   2      304.07      381.71     66.57 o 
  10  14   2        4.46        6.24     34.65 o 
  11  14   2      116.18      186.87     52.92 o 
  12  14   2        0.15       49.67     31.33 o 
  13  14   2       30.33       21.41     46.36 o 
 -12  15   2      121.75      104.25     39.23 o 
 -11  15   2      112.28      143.70     45.00 o 
 -10  15   2       17.53       45.70     35.95 o 
  -9  15   2      373.99      369.40     69.00 o 
  -8  15   2       58.04       60.64     36.36 o 
  -7  15   2      308.69      352.64     62.61 o 
  -6  15   2      259.43      285.73     56.24 o 
  -5  15   2       15.71       19.23     29.86 o 
  -4  15   2      214.62      202.83     46.76 o 
  -3  15   2       70.84      100.81     36.17 o 
  -2  15   2      492.58      529.75     69.04 o 
  -1  15   2     1120.89     1150.46     91.38 o 
   0  15   2      382.65      298.20     54.39 o 
   1  15   2     1124.88     1086.19     89.58 o 
   2  15   2      473.95      495.77     66.61 o 
   3  15   2       79.81      102.38     30.99 o 
   4  15   2      214.11      237.70     49.81 o 
   5  15   2       19.26       45.63     32.47 o 
   6  15   2      259.55      292.99     56.40 o 
   7  15   2      313.63      344.22     61.22 o 
   8  15   2       58.85       85.89     38.75 o 
   9  15   2      378.41      493.14     74.69 o 
  10  15   2       19.21       13.16     30.99 o 
  11  15   2      112.52      114.65     39.24 o 
  12  15   2      119.92      124.39     41.47 o 
 -11  16   2       28.20       -0.59     28.68 o 
 -10  16   2       20.92       35.34     31.15 o 
  -9  16   2       57.98       72.38     37.08 o 
  -8  16   2      110.71      158.36     50.33 o 
  -7  16   2       74.59       77.15     40.18 o 
  -6  16   2      529.05      559.87     79.46 o 
  -5  16   2      502.38      515.03     75.56 o 
  -4  16   2       22.71       34.24     30.76 o 
  -3  16   2      118.56      117.21     41.02 o 
  -2  16   2      204.05      218.26     50.76 o 
  -1  16   2      262.43      304.06     57.71 o 
   0  16   2       27.12       40.28     32.86 o 
   1  16   2      255.58      281.94     55.77 o 
   2  16   2      195.36      202.93     63.53 o 
   3  16   2      120.85      114.19     50.31 o 
   4  16   2       23.52       34.29     39.48 o 
   5  16   2      480.82      568.35     75.76 o 
   6  16   2      525.72      619.54     80.31 o 
   7  16   2       72.53       97.72     43.19 o 
   8  16   2      114.58      146.17     45.44 o 
   9  16   2       59.57      129.25     42.81 o 
  10  16   2       19.69       38.55     32.23 o 
  11  16   2       29.48       58.04     34.81 o 
 -10  17   2      127.12      143.14     51.00 o 
  -9  17   2      225.42      215.92     51.64 o 
  -8  17   2        4.55       26.43     29.89 o 
  -7  17   2      289.02      344.56     65.20 o 
  -6  17   2       96.79      144.81     45.80 o 
  -5  17   2      274.28      228.32     69.56 o 
  -4  17   2        9.39       45.81     34.71 o 
  -3  17   2       59.86      102.18     42.99 o 
  -2  17   2      423.07      443.15     70.49 o 
  -1  17   2      419.09      472.54     73.33 o 
   0  17   2       63.83      133.34     57.45 o 
   1  17   2      413.91      376.96     85.59 o 
   2  17   2      429.64      355.81     82.56 o 
   3  17   2       59.81       38.90     44.66 o 
   4  17   2        8.89       24.69     59.92 o 
   5  17   2      278.35      324.15     72.50 o 
   6  17   2       95.59      120.87     53.39 o 
   7  17   2      287.71      342.45     77.72 o 
   8  17   2        5.09       47.98     36.22 o 
   9  17   2      226.53      227.47     52.43 o 
  10  17   2      128.53      176.47     48.88 o 
  -8  18   2       45.74       93.68     39.21 o 
  -7  18   2        7.33       10.66     31.78 o 
  -6  18   2       17.54      -14.93     37.79 o 
  -5  18   2      226.58      310.82     76.64 o 
  -4  18   2       75.54       68.06     39.86 o 
  -3  18   2      230.35      282.43     61.63 o 
  -2  18   2      227.75      195.61     67.05 o 
  -1  18   2       57.12       29.48     42.81 o 
   0  18   2      179.37      208.88     66.34 o 
   1  18   2       55.55       34.40     46.77 o 
   2  18   2      218.94      274.24     75.37 o 
   3  18   2      230.60      309.39     79.10 o 
   4  18   2       78.17       99.77     50.20 o 
   5  18   2      232.14      342.65    105.39 o 
   6  18   2       17.49       46.97     57.21 o 
   7  18   2        8.09       11.38     36.46 o 
   8  18   2       47.20      117.38     46.84 o 
  -6  19   2        0.79       43.37     45.96 o 
  -5  19   2      169.23      184.52     49.83 o 
  -4  19   2       23.59        9.65     40.35 o 
  -3  19   2      153.87      166.83     58.11 o 
  -2  19   2      301.31      368.60     81.60 o 
  -1  19   2       71.67       79.03     46.56 o 
   0  19   2       51.30       32.41     42.44 o 
   1  19   2       71.19       68.56     58.87 o 
   2  19   2      297.81      322.74    109.75 o 
   3  19   2      154.50      169.57     59.80 o 
   4  19   2       22.33       32.17     37.86 o 
   5  19   2      175.92      177.78     56.31 o 
   6  19   2        0.76       86.72     60.52 o 
  -3  20   2        6.41       56.31     55.40 o 
  -2  20   2      192.52      219.02     66.85 o 
  -1  20   2       78.67      143.20     55.43 o 
   0  20   2        3.27       17.63     40.20 o 
   1  20   2       77.15       90.97     66.84 o 
   2  20   2      194.21      242.41     66.75 o 
   3  20   2        6.64       43.74     40.72 o 
   1   0   3     1699.90     1244.33     58.75 o 
   2   0   3    25782.24    27840.96    171.00 o 
   3   0   3     2199.21     2347.50     51.38 o 
   4   0   3     2866.75     3837.91     83.61 o 
   5   0   3      586.71      531.22     37.85 o 
   6   0   3      452.66      699.95     55.45 o 
   7   0   3     2131.36     2329.12     84.94 o 
   8   0   3      812.76      853.02     56.92 o 
   9   0   3      136.59      216.04     37.46 o 
  10   0   3      856.04      942.87     71.11 o 
  11   0   3      763.82      660.15     68.82 o 
  12   0   3        0.63       11.58     24.29 o 
  13   0   3      139.07      123.27     36.30 o 
  14   0   3      350.80      441.56     65.71 o 
  15   0   3       90.93      134.90     54.81 o 
  16   0   3      120.42      121.43     48.90 o 
  17   0   3        0.98       17.32     38.03 o 
 -17   1   3      254.31      266.25     66.23 o 
 -16   1   3        7.40       19.40     38.79 o 
 -15   1   3       45.67       48.34     37.46 o 
 -14   1   3       44.85       59.79     41.96 o 
 -13   1   3      170.23      234.88     47.20 o 
 -12   1   3       97.94      115.02     36.36 o 
 -11   1   3       71.51       91.47     32.63 o 
 -10   1   3      809.14      781.50     69.49 o 
  -9   1   3       25.32       23.41     19.87 o 
  -8   1   3     6361.00     5924.90    140.96 o 
  -7   1   3     9142.02    10030.68    212.65 o 
  -6   1   3      264.99      180.53     29.06 o 
  -5   1   3     7636.26     7545.48    127.82 o 
  -4   1   3     2862.11     2853.58     61.89 o 
  -3   1   3     9178.78     9475.78     91.98 o 
  -2   1   3    23005.11    25186.37    142.96 o 
  -1   1   3     3542.60     4043.76    226.05 o 
   0   1   3     6620.23     5753.40     61.78 o 
   1   1   3     3553.72     4118.11    132.47 o 
   2   1   3    23195.38    25236.67    160.70 o 
   3   1   3     9164.43     9525.71    117.14 o 
   4   1   3     2909.23     2978.88     73.23 o 
   5   1   3     7650.50     7703.64    130.71 o 
   6   1   3      248.67      256.12     34.14 o 
   7   1   3     9126.18     9994.26    172.71 o 
   8   1   3     6302.26     5834.84    141.00 o 
   9   1   3       21.96       27.15     21.27 o 
  10   1   3      809.05      768.19     68.14 o 
  11   1   3       73.10       79.60     31.43 o 
  12   1   3       92.74      107.71     35.56 o 
  13   1   3      172.69      210.83     47.71 o 
  14   1   3       47.83       51.66     34.51 o 
  15   1   3       48.49       47.68     36.88 o 
  16   1   3        8.49        2.21     38.93 o 
  17   1   3      255.58      260.69     71.58 o 
 -17   2   3      333.98      375.65    116.23 o 
 -16   2   3       88.35      134.13     45.08 o 
 -15   2   3       49.46       84.55     38.68 o 
 -14   2   3       85.29      112.46     62.18 o 
 -13   2   3       54.34       18.40     36.49 o 
 -12   2   3       26.96        1.76     25.38 o 
 -11   2   3      427.76      585.44     64.93 o 
 -10   2   3      967.98      961.44     71.56 o 
  -9   2   3     1045.43     1030.66     64.91 o 
  -8   2   3      319.46      312.49     41.05 o 
  -7   2   3     1616.28     1540.34     92.89 o 
  -6   2   3     2469.02     2678.81    102.18 o 
  -5   2   3    11262.85    11614.42    334.21 o 
  -4   2   3      676.48      526.83     28.21 o 
  -3   2   3    11085.27    10929.81    111.62 o 
  -2   2   3     4394.06     4724.67     98.05 o 
  -1   2   3    16673.68    16831.18    160.41 o 
   0   2   3     1416.30     1692.47     36.50 o 
   1   2   3    16518.05    16655.99    162.54 o 
   2   2   3     4308.09     4785.23     67.97 o 
   3   2   3    11041.85    10819.66    126.78 o 
   4   2   3      678.16      572.08     34.14 o 
   5   2   3    10985.50    11343.34    157.96 o 
   6   2   3     2448.07     2698.25     84.00 o 
   7   2   3     1628.34     1570.92     69.76 o 
   8   2   3      315.19      383.56     45.57 o 
   9   2   3     1038.98     1028.58     64.92 o 
  10   2   3      954.84      978.88     78.56 o 
  11   2   3      438.34      482.55     59.62 o 
  12   2   3       25.02       -6.11     22.81 o 
  13   2   3       53.72       65.29     33.03 o 
  14   2   3       91.86       57.50     32.65 o 
  15   2   3       49.23       56.19     35.53 o 
  16   2   3       87.74       75.73     40.70 o 
  17   2   3      338.08      406.83     80.60 o 
 -17   3   3      193.48      239.46     51.86 o 
 -16   3   3        5.34       21.41     33.13 o 
 -15   3   3      168.71      176.17     50.59 o 
 -14   3   3      194.22      194.38     59.02 o 
 -13   3   3      119.44       82.32     45.10 o 
 -12   3   3      210.23      157.57     50.16 o 
 -11   3   3      360.53      393.64     55.31 o 
 -10   3   3      119.47      166.43     37.13 o 
  -9   3   3     1962.66     2069.67     88.17 o 
  -8   3   3     1359.43     1245.93     65.08 o 
  -7   3   3     6687.59     6774.96    118.06 o 
  -6   3   3     1225.39     1400.98     51.81 o 
  -5   3   3      792.90      769.59     36.75 o 
  -4   3   3    10342.48    10502.92    102.79 o 
  -3   3   3     9230.89    10024.89     94.38 o 
  -2   3   3    32899.27    33904.57    265.56 o 
  -1   3   3     6512.09     6341.47     95.05 o 
   0   3   3    29054.34    33260.64    167.46 o 
   1   3   3     6371.31     6212.56     81.37 o 
   2   3   3    32966.02    34350.34    203.25 o 
   3   3   3     9440.13    10355.61     99.64 o 
   4   3   3    10179.65    10601.30    136.70 o 
   5   3   3      791.16      733.77     42.33 o 
   6   3   3     1247.59     1408.94     62.09 o 
   7   3   3     6692.47     6751.05    143.99 o 
   8   3   3     1348.94     1269.39     71.55 o 
   9   3   3     2008.23     2027.12     90.90 o 
  10   3   3      118.44      129.21     34.12 o 
  11   3   3      384.66      315.09     50.36 o 
  12   3   3      204.39      189.24     43.44 o 
  13   3   3      116.44       88.22     35.03 o 
  14   3   3      201.29      203.22     50.74 o 
  15   3   3      162.41      175.54     49.62 o 
  16   3   3        5.78       47.54     35.42 o 
  17   3   3      190.61      219.37     67.42 o 
 -17   4   3       59.58      139.46     40.89 o 
 -16   4   3      129.38       81.64     40.78 o 
 -15   4   3       46.33       67.75     38.89 o 
 -14   4   3      339.25      337.35     76.85 o 
 -13   4   3      157.76      289.77     70.39 o 
 -12   4   3       82.34       51.15     39.28 o 
 -11   4   3     1712.68     1659.28    115.17 o 
 -10   4   3      270.85      310.07     60.03 o 
  -9   4   3      107.37      101.47     30.12 o 
  -8   4   3     1400.52     1335.69     73.71 o 
  -7   4   3     2790.16     2717.22     74.71 o 
  -6   4   3      944.16      977.59     44.30 o 
  -5   4   3     8967.74     8794.88    116.62 o 
  -4   4   3     1142.54     1096.90     34.13 o 
  -3   4   3     2358.22     2342.02     46.12 o 
  -2   4   3     2297.85     2422.16     50.49 o 
  -1   4   3     5915.29     5713.30     71.03 o 
   0   4   3      446.08      497.70     20.74 o 
   1   4   3     5967.00     5661.77     87.09 o 
   2   4   3     2304.92     2354.09     38.01 o 
   3   4   3     2306.55     2300.78     46.52 o 
   4   4   3     1235.92     1195.22     39.56 o 
   5   4   3     8821.62     8650.53    138.41 o 
   6   4   3      905.56      908.70     51.29 o 
   7   4   3     2804.73     2689.45     92.30 o 
   8   4   3     1408.20     1272.34     68.72 o 
   9   4   3      113.60      125.63     33.04 o 
  10   4   3      268.11      328.02     47.48 o 
  11   4   3     1738.37     1693.78     93.80 o 
  12   4   3       75.52       60.83     31.05 o 
  13   4   3      145.02      246.97     49.00 o 
  14   4   3      340.68      298.29     57.35 o 
  15   4   3       46.35      116.27     41.65 o 
  16   4   3      131.08      100.47     47.81 o 
  17   4   3       60.10       81.15     50.56 o 
 -17   5   3      169.62      175.15     47.24 o 
 -16   5   3       85.05      114.95     45.19 o 
 -15   5   3      102.76      118.75     46.54 o 
 -14   5   3       51.03       65.90     43.31 o 
 -13   5   3       70.30       78.31     46.41 o 
 -12   5   3      888.30      870.12    105.60 o 
 -11   5   3      210.44      173.33     52.47 o 
 -10   5   3      861.18      790.44     90.37 o 
  -9   5   3      890.20      789.65     60.59 o 
  -8   5   3      880.83      863.43     49.35 o 
  -7   5   3     5117.58     4701.37     97.06 o 
  -6   5   3     1127.62     1158.65     47.06 o 
  -5   5   3     1145.64     1160.79     43.21 o 
  -4   5   3     7264.15     7606.82     85.57 o 
  -3   5   3     1829.45     1852.20     44.98 o 
  -2   5   3     3216.12     3310.24     61.79 o 
  -1   5   3    11680.91    12255.25    105.45 o 
   0   5   3       36.79       13.64      9.81 o 
   1   5   3    11683.90    12291.69    126.13 o 
   2   5   3     3232.41     3424.40     52.69 o 
   3   5   3     1916.07     1943.95     42.24 o 
   4   5   3     7278.48     7666.71    190.49 o 
   5   5   3     1150.14     1161.29     44.70 o 
   6   5   3     1092.69     1092.89     47.16 o 
   7   5   3     5260.63     4821.59    122.92 o 
   8   5   3      901.73      879.13     60.67 o 
   9   5   3      918.30      817.36     64.39 o 
  10   5   3      851.53      813.03     68.79 o 
  11   5   3      215.24      195.24     43.74 o 
  12   5   3      909.36      844.49     82.70 o 
  13   5   3       72.92       91.63     35.61 o 
  14   5   3       51.65       61.28     31.67 o 
  15   5   3      106.50      107.97     52.00 o 
  16   5   3       83.88      134.00     58.10 o 
  17   5   3      174.80      229.17     68.28 o 
 -17   6   3       56.54       69.45     38.29 o 
 -16   6   3       17.84       46.49     36.53 o 
 -15   6   3       53.20       24.67     34.73 o 
 -14   6   3      252.29      229.41     67.55 o 
 -13   6   3       98.57      152.89     54.87 o 
 -12   6   3      116.74      152.55     52.37 o 
 -11   6   3      270.94      233.33     58.98 o 
 -10   6   3      337.84      348.23     49.51 o 
  -9   6   3      967.52      918.67     68.38 o 
  -8   6   3     1163.77     1274.22     72.39 o 
  -7   6   3      179.48      213.88     36.45 o 
  -6   6   3     2883.48     2738.79     67.23 o 
  -5   6   3     2865.18     2873.16     53.08 o 
  -4   6   3     3349.05     3520.83     57.46 o 
  -3   6   3     2900.53     2897.52     58.11 o 
  -2   6   3      208.22      213.15     20.52 o 
  -1   6   3     3343.43     3232.84     64.63 o 
   0   6   3      615.69      674.96     32.28 o 
   1   6   3     3275.70     3193.78     69.28 o 
   2   6   3      221.31      234.79     24.82 o 
   3   6   3     3067.44     3036.54     57.15 o 
   4   6   3     3315.00     3585.93    100.66 o 
   5   6   3     2824.53     2820.03     69.55 o 
   6   6   3     2957.72     2760.11     74.60 o 
   7   6   3      199.88      240.71     31.22 o 
   8   6   3     1185.82     1272.29     70.33 o 
   9   6   3      982.65      954.29     70.99 o 
  10   6   3      330.10      369.89     52.84 o 
  11   6   3      278.73      251.66     49.38 o 
  12   6   3      120.78      166.00     40.73 o 
  13   6   3       96.78       76.71     41.21 o 
  14   6   3      252.82      198.75     61.05 o 
  15   6   3       52.17       38.75     43.13 o 
  16   6   3       17.88       32.70     45.79 o 
  17   6   3       54.77       81.90     52.42 o 
 -16   7   3       52.76       52.46     40.29 o 
 -15   7   3       24.88       56.19     37.64 o 
 -14   7   3        7.16       66.52     49.62 o 
 -13   7   3      835.47      833.16    109.68 o 
 -12   7   3      442.60      457.71     82.36 o 
 -11   7   3      417.24      450.71     79.00 o 
 -10   7   3      941.57      991.44     75.39 o 
  -9   7   3      255.49      248.26     44.84 o 
  -8   7   3       68.66       34.28     24.32 o 
  -7   7   3      949.41      953.81     61.21 o 
  -6   7   3       43.57       23.73     20.38 o 
  -5   7   3     4040.23     3953.98     63.61 o 
  -4   7   3      206.38      283.06     20.97 o 
  -3   7   3     2035.50     1735.92     59.62 o 
  -2   7   3     1009.28     1039.76     39.57 o 
  -1   7   3     2220.87     2437.62     61.89 o 
   0   7   3     2349.44     2296.87     56.81 o 
   1   7   3     2286.22     2425.84     65.12 o 
   2   7   3     1007.04     1036.31     45.00 o 
   3   7   3     1991.78     1750.52     47.63 o 
   4   7   3      202.42      260.60     25.86 o 
   5   7   3     3982.39     3953.26     84.56 o 
   6   7   3       40.04       42.30     16.09 o 
   7   7   3      952.89      939.24     51.12 o 
   8   7   3       60.40       53.22     19.82 o 
   9   7   3      250.79      212.71     41.36 o 
  10   7   3      916.40     1004.47     76.58 o 
  11   7   3      413.35      371.81     74.15 o 
  12   7   3      437.88      471.79     88.48 o 
  13   7   3      833.85      878.01    121.16 o 
  14   7   3        8.86      -12.04     34.03 o 
  15   7   3       23.64       36.89     43.00 o 
  16   7   3       52.19       78.48     55.87 o 
 -16   8   3        8.39       33.12     31.72 o 
 -15   8   3       22.70       21.22     34.08 o 
 -14   8   3       98.46      127.96     57.02 o 
 -13   8   3       63.99       74.75     48.49 o 
 -12   8   3       89.94      130.93     52.69 o 
 -11   8   3      520.39      471.68     61.88 o 
 -10   8   3      263.99      337.88     54.12 o 
  -9   8   3       19.37       21.87     24.33 o 
  -8   8   3     1822.72     1482.69     81.60 o 
  -7   8   3     3477.94     3337.56    115.80 o 
  -6   8   3      366.95      375.04     47.91 o 
  -5   8   3      586.22      585.57     63.75 o 
  -4   8   3     1368.73     1325.34     51.50 o 
  -3   8   3     2169.90     2085.98     94.87 o 
  -2   8   3      534.57      497.94     33.10 o 
  -1   8   3      667.07      662.09     46.55 o 
   0   8   3      433.13      435.07     31.68 o 
   1   8   3      667.30      665.09     39.37 o 
   2   8   3      509.45      471.90     37.70 o 
   3   8   3     2191.80     2263.60     57.90 o 
   4   8   3     1324.66     1346.45     71.28 o 
   5   8   3      600.09      595.09     37.82 o 
   6   8   3      371.87      400.72     36.46 o 
   7   8   3     3512.23     3379.64    111.52 o 
   8   8   3     1866.37     1626.86     69.47 o 
   9   8   3       19.37       20.78     30.36 o 
  10   8   3      263.99      303.47     70.28 o 
  11   8   3      516.90      471.29    154.47 o 
  12   8   3       86.56       89.03     45.21 o 
  13   8   3       65.41       44.72     40.19 o 
  14   8   3       97.95      121.22     54.32 o 
  15   8   3       21.49       59.52     47.15 o 
  16   8   3        8.82       37.50     50.14 o 
 -16   9   3       77.45       68.82     53.20 o 
 -15   9   3      127.48      120.73     45.04 o 
 -14   9   3       40.52        0.85     30.24 o 
 -13   9   3      172.14      162.99     55.92 o 
 -12   9   3      630.52      517.36     70.09 o 
 -11   9   3       91.10       83.90     34.36 o 
 -10   9   3       97.91       72.03     32.58 o 
  -9   9   3      701.71      712.85     71.86 o 
  -8   9   3     1995.18     1896.61     93.28 o 
  -7   9   3     1335.17     1277.65     76.64 o 
  -6   9   3      516.13      554.85     59.65 o 
  -5   9   3     2127.20     2023.94     96.61 o 
  -4   9   3      612.72      669.89     88.07 o 
  -3   9   3      487.63      498.14     33.98 o 
  -2   9   3     1546.43     1533.03     61.54 o 
  -1   9   3      926.05      985.57     47.72 o 
   0   9   3     4233.52     4458.54     89.54 o 
   1   9   3      924.07      924.63     47.11 o 
   2   9   3     1542.45     1474.07     59.55 o 
   3   9   3      493.42      492.24     42.52 o 
   4   9   3      612.14      653.12     45.98 o 
   5   9   3     2066.48     2000.59     82.62 o 
   6   9   3      519.99      568.78     43.48 o 
   7   9   3     1335.23     1272.10     77.58 o 
   8   9   3     2021.60     1894.93     96.64 o 
   9   9   3      717.97      736.52     75.62 o 
  10   9   3       96.01       78.10     41.53 o 
  11   9   3       92.69       90.07     46.60 o 
  12   9   3      635.95      488.97     89.64 o 
  13   9   3      174.96      171.12     64.51 o 
  14   9   3       40.05       40.53     41.65 o 
  15   9   3      124.24      172.88     69.38 o 
  16   9   3       79.97       69.51     61.82 o 
 -15  10   3       46.52       10.90     39.36 o 
 -14  10   3      118.55       76.45     51.94 o 
 -13  10   3       64.08       53.28     44.90 o 
 -12  10   3       27.07       50.42     34.68 o 
 -11  10   3      277.26      240.04     50.79 o 
 -10  10   3       74.18       91.65     35.80 o 
  -9  10   3     1612.70     1543.23     91.03 o 
  -8  10   3      997.51      934.39     75.90 o 
  -7  10   3      344.58      315.51     49.91 o 
  -6  10   3     2167.14     2062.87     96.82 o 
  -5  10   3      928.90      778.62     66.31 o 
  -4  10   3      341.54      383.30     63.82 o 
  -3  10   3     1389.39     1368.75     69.13 o 
  -2  10   3     3454.61     3398.52     83.98 o 
  -1  10   3      336.68      339.04     31.96 o 
   0  10   3      377.98      366.04     33.18 o 
   1  10   3      329.53      333.72     36.22 o 
   2  10   3     3393.75     3285.48     91.53 o 
   3  10   3     1412.38     1492.61     63.58 o 
   4  10   3      340.98      464.65     37.58 o 
   5  10   3      963.37      934.57     67.44 o 
   6  10   3     2210.95     2055.80     95.28 o 
   7  10   3      324.04      298.45     48.59 o 
   8  10   3      995.90      959.61     77.83 o 
   9  10   3     1616.54     1544.33     94.97 o 
  10  10   3       78.70      109.81     38.22 o 
  11  10   3      270.86      255.85     70.44 o 
  12  10   3       27.06       81.88     43.65 o 
  13  10   3       71.23       63.62     45.51 o 
  14  10   3      115.93       75.56     54.95 o 
  15  10   3       42.81        5.66     44.71 o 
 -15  11   3       36.30       66.53     65.45 o 
 -14  11   3       22.27       -1.30     45.01 o 
 -13  11   3       44.88       42.35     45.36 o 
 -12  11   3       45.69       23.83     31.16 o 
 -11  11   3       95.78       88.72     39.04 o 
 -10  11   3       73.05       76.34     35.70 o 
  -9  11   3      319.86      338.51     55.04 o 
  -8  11   3       23.05       18.74     26.07 o 
  -7  11   3      109.50      102.22     35.80 o 
  -6  11   3      125.67       93.06     33.32 o 
  -5  11   3      786.07      737.79     71.93 o 
  -4  11   3      251.57      213.05     52.67 o 
  -3  11   3      773.67      668.84     87.17 o 
  -2  11   3      633.21      636.65     58.37 o 
  -1  11   3      409.07      523.63     39.83 o 
   0  11   3     1715.96     1548.21     58.95 o 
   1  11   3      395.26      494.44     41.63 o 
   2  11   3      667.83      687.10     51.78 o 
   3  11   3      770.57      814.84     51.77 o 
   4  11   3      255.23      319.08     39.71 o 
   5  11   3      768.54      734.86     67.82 o 
   6  11   3      110.74      113.89     34.43 o 
   7  11   3      107.35      151.58     38.26 o 
   8  11   3       23.18       36.81     26.85 o 
   9  11   3      320.35      429.26     65.04 o 
  10  11   3       72.19       53.64     34.47 o 
  11  11   3       92.94       95.60     51.58 o 
  12  11   3       46.40        7.61     36.91 o 
  13  11   3       44.23       62.66     49.87 o 
  14  11   3       21.57        2.37     40.21 o 
  15  11   3       36.90       25.58     59.47 o 
 -14  12   3        1.28        9.44     40.48 o 
 -13  12   3       19.94       13.92     29.26 o 
 -12  12   3       41.92       32.32     34.63 o 
 -11  12   3      221.11      181.74     60.73 o 
 -10  12   3      309.07      265.40     55.52 o 
  -9  12   3      212.91      150.32     40.71 o 
  -8  12   3      202.05      210.70     46.62 o 
  -7  12   3      320.46      359.15     55.94 o 
  -6  12   3      751.48      730.63     75.05 o 
  -5  12   3     1880.97     1749.36     95.32 o 
  -4  12   3      962.90      921.41    103.27 o 
  -3  12   3      247.67      285.21     62.46 o 
  -2  12   3      786.10      813.70     96.71 o 
  -1  12   3     2756.91     2611.42    112.54 o 
   0  12   3     1009.51      935.51     53.33 o 
   1  12   3     2772.01     2519.07     80.08 o 
   2  12   3      797.87      965.18     59.94 o 
   3  12   3      230.38      258.75     37.47 o 
   4  12   3      997.78     1086.21    101.13 o 
   5  12   3     1905.63     1801.12     93.92 o 
   6  12   3      778.08      747.07     73.30 o 
   7  12   3      320.69      409.24     58.30 o 
   8  12   3      200.01      211.06     47.15 o 
   9  12   3      213.24      116.63     39.33 o 
  10  12   3      319.79      360.64     62.48 o 
  11  12   3      217.39      237.39     55.11 o 
  12  12   3       41.64       76.20     45.86 o 
  13  12   3       20.56       63.59     43.38 o 
  14  12   3        1.28       -8.79     43.24 o 
 -13  13   3       22.95        6.06     32.97 o 
 -12  13   3      145.57      193.00     50.83 o 
 -11  13   3       10.24       70.20     38.62 o 
 -10  13   3       31.85       42.05     41.50 o 
  -9  13   3       76.93       84.52     35.97 o 
  -8  13   3       10.91       22.62     29.93 o 
  -7  13   3      147.42      119.52     38.53 o 
  -6  13   3     1220.79     1151.37     89.02 o 
  -5  13   3      384.62      435.84     62.06 o 
  -4  13   3      337.47      338.46     67.49 o 
  -3  13   3      400.93      443.47     76.65 o 
  -2  13   3      353.56      365.98     56.36 o 
  -1  13   3     1065.08     1039.91     78.79 o 
   0  13   3       60.55       94.96     32.54 o 
   1  13   3     1048.89     1118.19     58.72 o 
   2  13   3      353.07      326.32     45.72 o 
   3  13   3      404.18      379.64     46.14 o 
   4  13   3      337.72      372.65     47.63 o 
   5  13   3      391.01      441.37     61.59 o 
   6  13   3     1240.58     1168.19     83.52 o 
   7  13   3      141.47      142.96     40.40 o 
   8  13   3       12.69       53.46     30.98 o 
   9  13   3       77.05      108.50     40.46 o 
  10  13   3       32.10       38.03     34.94 o 
  11  13   3        9.42       51.70     35.75 o 
  12  13   3      149.40      138.00     57.68 o 
  13  13   3       23.15       -3.64     49.53 o 
 -13  14   3       16.06       -0.80     32.89 o 
 -12  14   3       10.95       25.18     29.67 o 
 -11  14   3       13.85        4.60     32.00 o 
 -10  14   3       20.85       47.60     35.54 o 
  -9  14   3       44.10       77.48     50.71 o 
  -8  14   3      130.72      131.45     64.13 o 
  -7  14   3       85.95      116.60     40.09 o 
  -6  14   3      130.25      129.65     39.97 o 
  -5  14   3      122.32      135.30     42.61 o 
  -4  14   3      222.43      232.74     63.77 o 
  -3  14   3      377.20      412.15     78.12 o 
  -2  14   3      346.86      370.23     59.85 o 
  -1  14   3      798.32      810.08     83.61 o 
   0  14   3       64.62       79.89     32.50 o 
   1  14   3      837.47      924.47     84.79 o 
   2  14   3      343.31      369.87     50.89 o 
   3  14   3      377.24      460.99     52.75 o 
   4  14   3      220.48      202.56     37.55 o 
   5  14   3      126.13      144.29     38.81 o 
   6  14   3      121.42       89.57     36.97 o 
   7  14   3       81.64       72.46     34.64 o 
   8  14   3      129.01      219.14     49.06 o 
   9  14   3       46.57       58.20     34.83 o 
  10  14   3       21.13       58.26     36.75 o 
  11  14   3       14.52       13.40     34.25 o 
  12  14   3       11.96       -7.94     40.99 o 
  13  14   3       16.63       37.04     52.23 o 
 -12  15   3        9.07       10.83     34.47 o 
 -11  15   3      192.15      165.75     47.84 o 
 -10  15   3       65.61       84.95     37.10 o 
  -9  15   3       91.78      138.03     45.41 o 
  -8  15   3       35.57        8.83     34.74 o 
  -7  15   3      131.58      170.63     49.44 o 
  -6  15   3      426.07      522.61     92.61 o 
  -5  15   3       16.43       28.83     29.71 o 
  -4  15   3      320.56      347.46     75.38 o 
  -3  15   3      267.32      273.48     55.41 o 
  -2  15   3       58.08       32.31     30.58 o 
  -1  15   3       32.09       49.25     32.38 o 
   0  15   3       11.93       -3.93     25.77 o 
   1  15   3       31.80       67.16     31.90 o 
   2  15   3       54.56       29.38     27.06 o 
   3  15   3      267.77      340.88     53.70 o 
   4  15   3      327.78      455.48     62.03 o 
   5  15   3       20.28       44.91     31.47 o 
   6  15   3      419.47      526.98     70.74 o 
   7  15   3      131.33       95.98     39.59 o 
   8  15   3       35.51       13.00     33.11 o 
   9  15   3       99.13      121.07     42.70 o 
  10  15   3       69.41       80.44     45.83 o 
  11  15   3      188.20      228.99     54.50 o 
  12  15   3        9.39       24.41     34.21 o 
 -11  16   3       45.96       61.98     39.81 o 
 -10  16   3       73.28       87.49     35.79 o 
  -9  16   3      114.82      109.66     44.56 o 
  -8  16   3      124.19       92.46     41.50 o 
  -7  16   3      638.22      610.13     83.37 o 
  -6  16   3       11.74       37.42     33.31 o 
  -5  16   3       87.39       45.52     37.78 o 
  -4  16   3      699.66      666.16     84.17 o 
  -3  16   3      333.04      365.55     65.44 o 
  -2  16   3      251.18      245.21     53.03 o 
  -1  16   3      135.47      143.19     43.15 o 
   0  16   3        0.13       23.31     30.60 o 
   1  16   3      134.07      162.82     44.76 o 
   2  16   3      245.66      286.90     56.69 o 
   3  16   3      333.55      405.31     64.11 o 
   4  16   3      708.57      636.22     97.71 o 
   5  16   3       89.47      115.70     49.66 o 
   6  16   3       13.29       16.28     41.41 o 
   7  16   3      639.58      762.85     88.28 o 
   8  16   3      123.94      146.92     44.21 o 
   9  16   3      114.56      178.19     48.99 o 
  10  16   3       70.63       99.19     38.65 o 
  11  16   3       45.51       75.80     36.46 o 
  -9  17   3      330.63      326.59     65.41 o 
  -8  17   3       86.10       76.49     38.53 o 
  -7  17   3      370.48      446.06     74.59 o 
  -6  17   3      155.89      110.96     45.12 o 
  -5  17   3       96.09       68.12     45.75 o 
  -4  17   3       16.21       26.87     34.01 o 
  -3  17   3      318.15      267.01     58.85 o 
  -2  17   3        4.83        8.48     31.40 o 
  -1  17   3       85.92       96.16     41.33 o 
   0  17   3      629.74      718.97     98.74 o 
   1  17   3       85.82      101.12     39.80 o 
   2  17   3        3.96       32.67     39.18 o 
   3  17   3      323.34      296.12     77.23 o 
   4  17   3       14.23       25.29     60.82 o 
   5  17   3       96.54       76.06     47.31 o 
   6  17   3      154.38      182.43     60.41 o 
   7  17   3      367.77      373.05     79.23 o 
   8  17   3       85.84      102.47     49.25 o 
   9  17   3      331.78      436.05     77.38 o 
  -8  18   3       30.54       79.22     38.76 o 
  -7  18   3      109.92      141.46     43.06 o 
  -6  18   3       29.40       45.65     40.62 o 
  -5  18   3       46.87       58.08     43.69 o 
  -4  18   3       30.99       27.92     35.03 o 
  -3  18   3       68.21       71.01     41.38 o 
  -2  18   3      103.41      144.45     46.92 o 
  -1  18   3      133.29      104.54     43.54 o 
   0  18   3        4.26       40.88     43.84 o 
   1  18   3      134.29      123.57     82.95 o 
   2  18   3      104.00      161.04     59.71 o 
   3  18   3       70.09       87.38     49.62 o 
   4  18   3       31.46       26.17     40.28 o 
   5  18   3       48.92       46.37     51.79 o 
   6  18   3       31.67       24.69     49.68 o 
   7  18   3      109.34      152.43     49.73 o 
   8  18   3       31.56       53.76     39.46 o 
  -6  19   3      236.79      261.59     75.69 o 
  -5  19   3       14.08        5.04     39.64 o 
  -4  19   3        5.37       23.22     37.55 o 
  -3  19   3       46.15       99.20     53.98 o 
  -2  19   3      283.45      383.00    116.53 o 
  -1  19   3       12.60      -19.57     46.97 o 
   0  19   3       14.07       23.49     56.91 o 
   1  19   3       13.16       32.52     54.20 o 
   2  19   3      284.50      262.26    106.59 o 
   3  19   3       47.72       58.41     59.62 o 
   4  19   3        5.33       -0.60     49.08 o 
   5  19   3       16.15       21.08     51.79 o 
  -3  20   3      181.37      306.22    106.29 o 
  -2  20   3        8.75        1.51     43.36 o 
  -1  20   3      114.53      192.40     84.91 o 
   0  20   3        5.64       57.21     57.21 o 
   1  20   3      107.65      174.94     88.52 o 
   2  20   3        8.96      -31.01     49.98 o 
   3  20   3      183.75      266.48    103.88 o 
   0   0   4     1130.54     1752.26     39.48 o 
   1   0   4     2101.68     2638.60     40.51 o 
   2   0   4     1696.31     1585.42     41.27 o 
   3   0   4       28.42       85.39     12.36 o 
   4   0   4     3274.05     3748.95     87.11 o 
   5   0   4     4087.13     3941.32     96.16 o 
   6   0   4     3285.80     3652.77     99.41 o 
   7   0   4    10426.69    10013.66    177.74 o 
   8   0   4      349.66      547.28     53.35 o 
   9   0   4       17.15       11.01     21.62 o 
  10   0   4       32.10       63.39     28.40 o 
  11   0   4       64.44      112.11     35.09 o 
  12   0   4      207.18      221.88     44.91 o 
  13   0   4      637.94      522.04     68.69 o 
  14   0   4       81.36      110.11     37.60 o 
  15   0   4      245.23      381.42     82.74 o 
  16   0   4       11.85       42.85     40.80 o 
  17   0   4       24.97       11.79     35.64 o 
 -17   1   4      103.92      107.07     43.82 o 
 -16   1   4      141.57      187.69     59.07 o 
 -15   1   4      123.96      145.70     57.37 o 
 -14   1   4       33.89       73.78     45.02 o 
 -13   1   4      903.98      903.19     86.20 o 
 -12   1   4        5.76       31.99     27.38 o 
 -11   1   4      397.83      317.29     49.83 o 
 -10   1   4     1850.48     1906.45     92.88 o 
  -9   1   4     1418.35     1361.62     74.14 o 
  -8   1   4     2209.97     2336.88    125.77 o 
  -7   1   4      633.25      590.27     50.99 o 
  -6   1   4     1811.38     1774.16     70.21 o 
  -5   1   4     6647.45     6538.55    124.36 o 
  -4   1   4      708.72      671.93     28.47 o 
  -3   1   4     8177.13     7751.65     85.20 o 
  -2   1   4      847.63      743.67     25.53 o 
  -1   1   4     8213.77     8382.63    106.62 o 
   0   1   4    18881.34    22105.85    493.18 o 
   1   1   4     8229.23     8278.95    133.55 o 
   2   1   4      816.58      740.56     28.24 o 
   3   1   4     8185.94     7641.03     96.73 o 
   4   1   4      711.83      707.69     39.19 o 
   5   1   4     6639.67     6556.40    151.26 o 
   6   1   4     1817.37     1796.45     71.03 o 
   7   1   4      605.21      507.20     48.16 o 
   8   1   4     2235.70     2376.14    135.87 o 
   9   1   4     1362.48     1243.45     72.00 o 
  10   1   4     1863.94     1876.87    101.23 o 
  11   1   4      399.42      287.54     49.55 o 
  12   1   4        6.36       -2.87     24.55 o 
  13   1   4      894.80      871.27     85.70 o 
  14   1   4       32.77       67.99     35.21 o 
  15   1   4      127.92      153.72     45.82 o 
  16   1   4      143.61      180.26     60.59 o 
  17   1   4      101.64      108.73     48.73 o 
 -17   2   4        5.05       20.44     35.06 o 
 -16   2   4       86.60      101.99     50.24 o 
 -15   2   4       44.36       56.05     42.39 o 
 -14   2   4       78.87      129.59     49.94 o 
 -13   2   4      464.91      462.63     81.76 o 
 -12   2   4      142.03      153.58     41.65 o 
 -11   2   4      187.37      286.56     59.24 o 
 -10   2   4     1183.16     1333.75     77.67 o 
  -9   2   4     3298.02     2900.01    134.51 o 
  -8   2   4      903.89      888.70     60.86 o 
  -7   2   4      117.01      104.13     25.32 o 
  -6   2   4      543.59      413.91     33.74 o 
  -5   2   4     6780.45     5988.02    329.38 o 
  -4   2   4     1958.94     2136.66     86.97 o 
  -3   2   4     4281.93     3984.83     62.74 o 
  -2   2   4     4262.70     3914.63     59.48 o 
  -1   2   4     1634.47     2104.67     47.25 o 
   0   2   4      515.48      577.65     22.94 o 
   1   2   4     1673.07     2108.81     38.61 o 
   2   2   4     4137.08     3791.44     57.40 o 
   3   2   4     4151.65     3940.92     75.65 o 
   4   2   4     2011.44     2382.00     75.44 o 
   5   2   4     6767.48     6429.53    120.74 o 
   6   2   4      552.10      482.95     43.51 o 
   7   2   4      133.44      122.60     31.29 o 
   8   2   4      895.20      968.27     61.04 o 
   9   2   4     3316.78     3048.34    111.10 o 
  10   2   4     1146.92     1274.02     80.82 o 
  11   2   4      187.03      216.08     45.06 o 
  12   2   4      142.08      178.58     41.99 o 
  13   2   4      462.79      554.48     72.24 o 
  14   2   4       81.07       89.69     38.00 o 
  15   2   4       42.80       38.31     36.16 o 
  16   2   4       86.85       83.81     41.71 o 
  17   2   4        5.08       13.05     37.81 o 
 -17   3   4       91.84      116.76     43.22 o 
 -16   3   4       44.24       29.74     38.77 o 
 -15   3   4        1.87      -12.50     34.33 o 
 -14   3   4      181.88      138.21     57.87 o 
 -13   3   4       14.51       19.14     35.77 o 
 -12   3   4      426.82      441.51     80.26 o 
 -11   3   4      210.81      139.78     36.75 o 
 -10   3   4      164.85      172.34     35.06 o 
  -9   3   4      597.68      544.93     55.94 o 
  -8   3   4     1066.29     1135.65     63.49 o 
  -7   3   4      160.68      240.61     29.46 o 
  -6   3   4      482.02      416.69     34.68 o 
  -5   3   4      365.62      363.82     26.60 o 
  -4   3   4     1680.37     1539.32     42.69 o 
  -3   3   4     8908.33     8360.82    122.25 o 
  -2   3   4     6277.51     6679.54    106.09 o 
  -1   3   4    27388.87    28756.01    195.89 o 
   0   3   4     4887.39     4301.48     51.12 o 
   1   3   4    27242.47    28650.97    360.45 o 
   2   3   4     6362.35     6966.08     88.64 o 
   3   3   4     8968.71     8781.85    172.72 o 
   4   3   4     1686.73     1665.61     55.35 o 
   5   3   4      400.98      414.38     36.84 o 
   6   3   4      440.32      409.68     40.92 o 
   7   3   4      161.64      208.56     33.84 o 
   8   3   4     1047.09     1140.01     65.74 o 
   9   3   4      602.82      755.31     64.08 o 
  10   3   4      171.75      146.34     36.57 o 
  11   3   4      215.89      222.19     44.84 o 
  12   3   4      404.31      352.79     55.68 o 
  13   3   4       14.66       23.28     28.62 o 
  14   3   4      180.86      134.37     43.67 o 
  15   3   4        1.74       18.59     30.46 o 
  16   3   4       42.19       42.35     39.65 o 
  17   3   4       92.49      155.50     59.05 o 
 -17   4   4      153.14      146.89     44.55 o 
 -16   4   4       19.44       25.26     39.14 o 
 -15   4   4       74.10      107.31     52.69 o 
 -14   4   4      280.85      290.31     68.73 o 
 -13   4   4      708.80      672.36     98.11 o 
 -12   4   4        9.94       -8.68     30.42 o 
 -11   4   4      747.05      726.05     91.25 o 
 -10   4   4       86.55      115.07     42.21 o 
  -9   4   4       84.33      141.00     32.66 o 
  -8   4   4      641.40      739.48     47.82 o 
  -7   4   4      589.34      592.30     42.13 o 
  -6   4   4      408.20      563.63     37.69 o 
  -5   4   4     3490.35     3557.42     66.97 o 
  -4   4   4     3584.92     3922.88     66.98 o 
  -3   4   4    14073.40    14573.57    127.67 o 
  -2   4   4     3927.94     3738.17    273.63 o 
  -1   4   4     7488.86     6886.81    196.96 o 
   0   4   4    11490.89     9874.19     87.17 o 
   1   4   4     7356.58     7270.36     79.39 o 
   2   4   4     3979.12     4093.25     85.93 o 
   3   4   4    14020.62    14907.71    267.72 o 
   4   4   4     3635.90     3996.80     78.22 o 
   5   4   4     3414.14     3615.38     88.84 o 
   6   4   4      423.19      623.08     44.98 o 
   7   4   4      563.21      589.29     49.78 o 
   8   4   4      650.93      676.33     54.96 o 
   9   4   4       75.43       99.88     30.08 o 
  10   4   4       95.95       88.98     31.55 o 
  11   4   4      746.34      826.00     77.60 o 
  12   4   4        9.48        3.76     26.47 o 
  13   4   4      703.73      705.35     79.67 o 
  14   4   4      288.40      349.45     59.91 o 
  15   4   4       76.68       43.77     41.09 o 
  16   4   4       18.59       21.82     34.56 o 
  17   4   4      150.25      191.39     62.30 o 
 -17   5   4       29.16       50.61     35.91 o 
 -16   5   4        5.33      -22.77     68.50 o 
 -15   5   4       84.87       52.26     48.03 o 
 -14   5   4        4.26       39.10     40.97 o 
 -13   5   4       93.66      135.61     52.22 o 
 -12   5   4      770.53      762.59    101.23 o 
 -11   5   4      773.86      676.81     90.03 o 
 -10   5   4      232.01      332.67     76.18 o 
  -9   5   4      865.23      821.69     65.94 o 
  -8   5   4      209.91      302.88     37.81 o 
  -7   5   4      462.19      505.25     40.53 o 
  -6   5   4     5895.44     6185.57    125.69 o 
  -5   5   4     4889.23     5484.64     83.43 o 
  -4   5   4     9061.61     9189.43    103.76 o 
  -3   5   4      615.01      544.18     30.52 o 
  -2   5   4     8963.17     8973.84    111.83 o 
  -1   5   4     2516.97     2456.89    329.98 o 
   0   5   4     1039.65     1141.72     32.99 o 
   1   5   4     2558.46     2686.04     57.44 o 
   2   5   4     9062.09     6632.76   2002.71 o 
   3   5   4      633.30      578.44     23.49 o 
   4   5   4     9147.38     9247.27    108.20 o 
   5   5   4     4921.57     5373.90     91.59 o 
   6   5   4     5845.68     6003.37    125.12 o 
   7   5   4      443.06      446.38     45.71 o 
   8   5   4      192.91      248.51     39.63 o 
   9   5   4      869.07      871.80     66.36 o 
  10   5   4      225.05      225.85     42.79 o 
  11   5   4      748.03      645.88     69.75 o 
  12   5   4      741.55      669.39     76.17 o 
  13   5   4       89.82      145.00     54.85 o 
  14   5   4        4.13       -4.98     34.06 o 
  15   5   4       82.89       51.64     49.59 o 
  16   5   4        4.42      -19.50     34.29 o 
  17   5   4       29.79       25.29     40.69 o 
 -17   6   4        2.06       13.99     34.38 o 
 -16   6   4       38.62       51.25     36.60 o 
 -15   6   4        4.21       51.51     45.23 o 
 -14   6   4       13.70       -4.85     37.63 o 
 -13   6   4      241.41      295.54     72.44 o 
 -12   6   4       88.27       65.78     42.54 o 
 -11   6   4      353.86      428.35     77.13 o 
 -10   6   4      120.20      130.54     34.88 o 
  -9   6   4     1261.35     1284.76     85.30 o 
  -8   6   4       17.10        8.03     19.35 o 
  -7   6   4      916.63      843.76     50.02 o 
  -6   6   4      557.28      540.16     39.07 o 
  -5   6   4      597.87      563.27     30.75 o 
  -4   6   4     2399.99     2348.23     53.36 o 
  -3   6   4      267.11      349.82     27.15 o 
  -2   6   4     4001.97     4064.50     78.41 o 
  -1   6   4       39.61       45.66     11.78 o 
   0   6   4     3911.09     3575.38     64.16 o 
   1   6   4       45.66       51.42     14.41 o 
   2   6   4     4001.67     4169.91     64.75 o 
   3   6   4      238.60      284.90     19.54 o 
   4   6   4     2388.47     2282.35     78.79 o 
   5   6   4      580.53      554.15     33.74 o 
   6   6   4      523.58      525.71     38.03 o 
   7   6   4      894.24      840.39     57.65 o 
   8   6   4       14.51       27.12     20.64 o 
   9   6   4     1270.57     1291.19     75.17 o 
  10   6   4      122.83      118.04     34.99 o 
  11   6   4      348.29      364.95     76.28 o 
  12   6   4       89.38       35.77     35.55 o 
  13   6   4      235.58      266.75     69.82 o 
  14   6   4       13.30       33.41     41.62 o 
  15   6   4        4.48       17.95     38.11 o 
  16   6   4       36.56       12.11     44.85 o 
  17   6   4        2.46        3.31     52.05 o 
 -16   7   4       14.79       11.05     32.07 o 
 -15   7   4      153.87      185.93     63.64 o 
 -14   7   4       66.19        5.41     42.18 o 
 -13   7   4      146.38      167.53     56.49 o 
 -12   7   4      728.93      731.29    101.19 o 
 -11   7   4      455.79      459.52     63.48 o 
 -10   7   4      188.17      172.12     40.39 o 
  -9   7   4      999.24      976.98     72.26 o 
  -8   7   4      464.20      466.53     55.18 o 
  -7   7   4     2264.33     2087.94     91.23 o 
  -6   7   4       44.48       27.13     26.89 o 
  -5   7   4     2754.30     2637.08     56.82 o 
  -4   7   4     1100.41     1041.07     37.62 o 
  -3   7   4     3959.33     3960.03     77.69 o 
  -2   7   4     2032.57     2135.78     52.64 o 
  -1   7   4     3045.80     3095.43     68.92 o 
   0   7   4      662.96      773.92     33.98 o 
   1   7   4     3071.60     3079.18     72.53 o 
   2   7   4     2023.19     2130.40     74.11 o 
   3   7   4     3886.42     3872.39     65.02 o 
   4   7   4     1111.53      993.99     38.95 o 
   5   7   4     2851.83     2777.46     68.88 o 
   6   7   4       43.18       49.76     17.48 o 
   7   7   4     2218.32     2173.53     72.10 o 
   8   7   4      447.48      539.16     54.49 o 
   9   7   4     1009.38     1099.83    103.57 o 
  10   7   4      183.08      172.40     50.56 o 
  11   7   4      465.76      399.74     76.36 o 
  12   7   4      730.13      676.59    102.51 o 
  13   7   4      149.81      177.54     61.49 o 
  14   7   4       66.39       36.52     40.12 o 
  15   7   4      152.43      184.43     67.20 o 
  16   7   4       15.17       10.34     48.30 o 
 -16   8   4       38.62       64.58     39.22 o 
 -15   8   4      223.67      278.13     71.75 o 
 -14   8   4       19.81      -10.36     40.25 o 
 -13   8   4      356.83      351.63     81.18 o 
 -12   8   4        1.94        9.51     36.28 o 
 -11   8   4      403.44      390.28     58.80 o 
 -10   8   4      777.39      829.49     79.73 o 
  -9   8   4     1171.62     1028.16     75.07 o 
  -8   8   4      409.01      365.69     50.87 o 
  -7   8   4      638.12      757.36     67.20 o 
  -6   8   4      198.96      203.25     38.52 o 
  -5   8   4      356.32      335.85     30.44 o 
  -4   8   4      675.02      683.03     51.00 o 
  -3   8   4     1266.11     1346.52     59.78 o 
  -2   8   4     1191.96     1218.03     58.93 o 
  -1   8   4     2697.49     2758.92     70.26 o 
   0   8   4      938.05     1005.98     41.11 o 
   1   8   4     2676.94     2667.17     72.62 o 
   2   8   4     1188.99     1048.59    130.68 o 
   3   8   4     1238.13     1280.37     42.18 o 
   4   8   4      659.41      691.81     33.38 o 
   5   8   4      370.86      359.45     31.63 o 
   6   8   4      210.31      196.39     27.43 o 
   7   8   4      584.07      752.71     62.57 o 
   8   8   4      429.27      417.09     53.60 o 
   9   8   4     1138.62     1042.83    111.76 o 
  10   8   4      775.13      726.93     99.97 o 
  11   8   4      408.45      360.39     75.40 o 
  12   8   4        2.40       10.89     32.25 o 
  13   8   4      357.30      354.39     83.42 o 
  14   8   4       19.67       12.97     41.52 o 
  15   8   4      217.80      175.18     63.48 o 
  16   8   4       37.65       24.40     48.26 o 
 -16   9   4       18.69       -4.54     35.70 o 
 -15   9   4       29.76       24.39     32.84 o 
 -14   9   4       53.41       79.72     46.76 o 
 -13   9   4      197.91      258.72     67.57 o 
 -12   9   4      608.52      518.08     69.05 o 
 -11   9   4       79.94      101.58     38.64 o 
 -10   9   4        4.95       16.46     26.27 o 
  -9   9   4      549.96      563.61     67.77 o 
  -8   9   4     1125.18     1161.54     79.39 o 
  -7   9   4     1280.71     1347.58     80.49 o 
  -6   9   4     1520.86     1279.73     75.54 o 
  -5   9   4      446.92      500.76     56.55 o 
  -4   9   4        6.32       15.76     17.41 o 
  -3   9   4      142.14      132.00     27.51 o 
  -2   9   4      230.65      336.62     31.59 o 
  -1   9   4     2388.85     2417.21     70.39 o 
   0   9   4      728.37      684.69     39.37 o 
   1   9   4     2329.13     2258.00     71.36 o 
   2   9   4      238.83      313.43     34.20 o 
   3   9   4      145.81      155.20     21.52 o 
   4   9   4        4.69       17.70     13.25 o 
   5   9   4      447.79      521.44     61.66 o 
   6   9   4     1504.00     1446.05     77.54 o 
   7   9   4     1273.78     1352.16     78.37 o 
   8   9   4     1163.80     1239.32     78.97 o 
   9   9   4      551.61      499.91     85.84 o 
  10   9   4        7.21        2.72     53.60 o 
  11   9   4       78.61       97.09     48.93 o 
  12   9   4      610.64      645.81    108.86 o 
  13   9   4      196.88      233.01     74.28 o 
  14   9   4       56.58       67.13     50.19 o 
  15   9   4       28.21       19.59     45.47 o 
  16   9   4       19.00       22.89     70.46 o 
 -15  10   4       13.04       19.23     31.41 o 
 -14  10   4      150.07      114.95     47.48 o 
 -13  10   4       81.79       98.94     54.35 o 
 -12  10   4      285.06      268.24     58.17 o 
 -11  10   4       12.88       15.62     30.48 o 
 -10  10   4      113.46       82.69     33.86 o 
  -9  10   4      195.69      161.50     42.73 o 
  -8  10   4      519.53      507.89     63.53 o 
  -7  10   4      648.86      652.11     69.07 o 
  -6  10   4      502.36      495.60     59.87 o 
  -5  10   4      484.06      464.92     59.55 o 
  -4  10   4      314.31      381.37     65.95 o 
  -3  10   4      621.71      565.03     49.15 o 
  -2  10   4     1819.22     1927.73     80.58 o 
  -1  10   4       50.39       78.96     19.58 o 
   0  10   4      846.67      832.47     43.13 o 
   1  10   4       47.00       73.27     20.73 o 
   2  10   4     1815.28     1778.57    112.13 o 
   3  10   4      643.72      682.22     51.33 o 
   4  10   4      323.32      372.26     41.48 o 
   5  10   4      542.65      536.13     57.32 o 
   6  10   4      482.02      445.62     54.91 o 
   7  10   4      630.08      627.16     65.51 o 
   8  10   4      535.14      476.71     61.68 o 
   9  10   4      198.76      214.15     44.03 o 
  10  10   4      108.44      160.73     54.12 o 
  11  10   4       13.58       19.67     38.24 o 
  12  10   4      286.84      278.53     75.28 o 
  13  10   4       82.13       88.03     49.29 o 
  14  10   4      147.02      140.98     60.54 o 
  15  10   4       13.41       21.79     44.17 o 
 -15  11   4       56.66       88.75     55.35 o 
 -14  11   4      176.44      172.71     66.27 o 
 -13  11   4       50.06       39.88     31.61 o 
 -12  11   4      182.14      179.45     47.46 o 
 -11  11   4      130.96      126.87     44.99 o 
 -10  11   4      182.76      126.43     41.43 o 
  -9  11   4      180.81      156.27     41.69 o 
  -8  11   4      465.83      456.58     62.09 o 
  -7  11   4     1726.34     1722.27     95.73 o 
  -6  11   4      993.03     1023.20     84.35 o 
  -5  11   4      504.48      482.77     62.34 o 
  -4  11   4      104.27       63.96     35.88 o 
  -3  11   4     5813.02     5239.91    214.08 o 
  -2  11   4     1263.86     1235.71     69.47 o 
  -1  11   4      641.26      662.21     52.43 o 
   0  11   4      110.30      158.46     26.38 o 
   1  11   4      665.27      718.25     47.32 o 
   2  11   4     1317.64     1282.98     72.49 o 
   3  11   4     5778.86     5834.17    129.98 o 
   4  11   4      107.04      142.12     28.94 o 
   5  11   4      499.13      536.59     60.02 o 
   6  11   4      983.93      988.78     75.03 o 
   7  11   4     1703.62     1543.84     90.05 o 
   8  11   4      473.15      480.16     69.43 o 
   9  11   4      174.35      159.37     44.14 o 
  10  11   4      187.47      198.11     48.35 o 
  11  11   4      131.21      198.88     69.06 o 
  12  11   4      179.09      173.58     62.99 o 
  13  11   4       49.95       29.89     41.69 o 
  14  11   4      181.82      165.55     69.43 o 
  15  11   4       58.72       63.22     60.78 o 
 -14  12   4      117.58      140.54     64.94 o 
 -13  12   4       16.71       84.06     46.74 o 
 -12  12   4       15.75        8.13     27.54 o 
 -11  12   4       31.24       59.25     38.04 o 
 -10  12   4      201.87      254.41     53.37 o 
  -9  12   4       20.25       26.85     29.88 o 
  -8  12   4      134.84      137.77     40.61 o 
  -7  12   4       90.51      107.66     36.62 o 
  -6  12   4       78.26       90.12     34.62 o 
  -5  12   4      172.48      163.29     43.24 o 
  -4  12   4     2767.35     2605.25    148.05 o 
  -3  12   4     1632.10     1485.67    111.54 o 
  -2  12   4     1181.48     1102.39    110.20 o 
  -1  12   4       57.50       54.61     24.55 o 
   0  12   4      214.09      252.18     37.75 o 
   1  12   4       68.04       64.91     22.71 o 
   2  12   4     1160.80      997.38     57.32 o 
   3  12   4     1604.55     1573.26     71.60 o 
   4  12   4     2737.41     2698.35     94.63 o 
   5  12   4      165.93      189.27     42.61 o 
   6  12   4       71.48       87.51     32.59 o 
   7  12   4       82.51      113.99     35.94 o 
   8  12   4      139.55      158.97     50.95 o 
   9  12   4       17.54       26.09     30.18 o 
  10  12   4      205.11      263.02     55.25 o 
  11  12   4       28.62        9.57     40.94 o 
  12  12   4       14.83       15.11     39.67 o 
  13  12   4       17.98       91.77     43.01 o 
  14  12   4      115.12      162.59     73.00 o 
 -13  13   4       69.48      110.45     37.25 o 
 -12  13   4       76.62      158.18     55.07 o 
 -11  13   4      305.48      333.46     75.33 o 
 -10  13   4      311.09      277.80     54.88 o 
  -9  13   4      235.13      255.07     53.69 o 
  -8  13   4       89.37       66.21     34.79 o 
  -7  13   4        8.05       18.08     28.92 o 
  -6  13   4      114.67      140.86     39.87 o 
  -5  13   4      397.32      399.15     61.29 o 
  -4  13   4      151.48      123.17     45.49 o 
  -3  13   4      558.63      476.55     80.79 o 
  -2  13   4      638.95      622.60     71.95 o 
  -1  13   4       39.93       77.45     32.30 o 
   0  13   4      214.08      232.13     46.28 o 
   1  13   4       41.09       41.37     24.45 o 
   2  13   4      625.96      607.27     65.60 o 
   3  13   4      559.73      533.00     53.63 o 
   4  13   4      155.95      130.67     31.14 o 
   5  13   4      405.35      443.21     59.03 o 
   6  13   4      109.40      127.78     38.12 o 
   7  13   4        8.98       21.18     28.57 o 
   8  13   4       88.61       62.51     33.57 o 
   9  13   4      227.82      245.84     52.07 o 
  10  13   4      305.05      344.93     62.85 o 
  11  13   4      304.06      423.06     90.03 o 
  12  13   4       76.47      117.64     52.31 o 
  13  13   4       68.37      116.31     51.95 o 
 -12  14   4       21.32       39.65     34.19 o 
 -11  14   4       99.79       84.09     40.80 o 
 -10  14   4       13.03       23.41     37.31 o 
  -9  14   4      120.83      139.39     52.48 o 
  -8  14   4       85.72       56.83     35.14 o 
  -7  14   4        6.04       -9.84     29.13 o 
  -6  14   4      388.31      358.50     60.61 o 
  -5  14   4      313.89      307.75     56.13 o 
  -4  14   4       66.11       53.39     40.95 o 
  -3  14   4      192.55      212.67     59.10 o 
  -2  14   4       42.41       45.07     30.46 o 
  -1  14   4      574.60      728.19     77.40 o 
   0  14   4      968.50      967.25     86.13 o 
   1  14   4      564.65      731.14     76.44 o 
   2  14   4       46.18       64.78     28.15 o 
   3  14   4      186.37      182.26     41.50 o 
   4  14   4       75.66       82.79     31.83 o 
   5  14   4      319.77      296.72     51.54 o 
   6  14   4      389.79      388.32     59.81 o 
   7  14   4        8.71       12.04     28.85 o 
   8  14   4       83.97       91.34     38.66 o 
   9  14   4      120.73      176.26     48.37 o 
  10  14   4       13.31       27.78     33.69 o 
  11  14   4      101.54      136.34     45.19 o 
  12  14   4       20.96      -17.89     37.77 o 
 -12  15   4       32.82       39.98     38.75 o 
 -11  15   4        7.66       19.94     32.75 o 
 -10  15   4      196.45      198.13     50.30 o 
  -9  15   4       60.39       76.54     49.20 o 
  -8  15   4      384.06      380.56     85.27 o 
  -7  15   4      171.49      221.36     68.01 o 
  -6  15   4       11.53      -12.04     28.86 o 
  -5  15   4      130.36      101.28     38.38 o 
  -4  15   4       35.29       31.80     40.32 o 
  -3  15   4      515.76      489.82     69.50 o 
  -2  15   4      362.66      445.67     67.30 o 
  -1  15   4       52.17       47.68     34.33 o 
   0  15   4       46.24       81.39     36.43 o 
   1  15   4       52.02       41.10     30.26 o 
   2  15   4      354.87      430.60     63.13 o 
   3  15   4      532.63      492.44     63.73 o 
   4  15   4       33.86       31.00     32.14 o 
   5  15   4      122.13      104.65     50.33 o 
   6  15   4       10.61       37.51     42.60 o 
   7  15   4      168.64      209.49     50.10 o 
   8  15   4      381.30      339.01     62.86 o 
   9  15   4       62.46       49.83     38.98 o 
  10  15   4      193.24      223.51     55.64 o 
  11  15   4        7.36       18.36     29.98 o 
  12  15   4       34.17       13.29     40.28 o 
 -10  16   4      159.92      179.07     50.00 o 
  -9  16   4       25.32       45.86     34.48 o 
  -8  16   4       47.34      111.79     41.10 o 
  -7  16   4       23.55        0.70     35.93 o 
  -6  16   4       88.75      114.84     51.94 o 
  -5  16   4      338.96      353.18     63.52 o 
  -4  16   4      337.35      277.71     73.34 o 
  -3  16   4      505.89      568.82     79.21 o 
  -2  16   4       35.13       57.41     34.78 o 
  -1  16   4      148.67      161.16     45.37 o 
   0  16   4      121.74      110.16     41.56 o 
   1  16   4      156.65      194.68     48.70 o 
   2  16   4       38.21       20.45     31.62 o 
   3  16   4      506.18      537.79     71.41 o 
   4  16   4      326.05      369.59     58.74 o 
   5  16   4      334.91      348.34     71.66 o 
   6  16   4       93.54      142.38     53.10 o 
   7  16   4       23.64       54.20     43.56 o 
   8  16   4       48.60       67.71     43.58 o 
   9  16   4       27.43       18.87     31.88 o 
  10  16   4      160.91      186.58     46.69 o 
  -9  17   4        1.42       22.93     34.22 o 
  -8  17   4       59.11       99.30     41.63 o 
  -7  17   4        8.68       38.33     35.69 o 
  -6  17   4        2.30       23.23     35.78 o 
  -5  17   4      105.71      103.62     56.16 o 
  -4  17   4      111.95       45.30     47.05 o 
  -3  17   4        9.64       25.99     39.19 o 
  -2  17   4        0.91       -2.58     29.33 o 
  -1  17   4      665.30      788.51     89.46 o 
   0  17   4       33.19       49.23     34.53 o 
   1  17   4      658.86      661.11     81.63 o 
   2  17   4        1.06      -14.86     28.25 o 
   3  17   4        9.42       74.07     42.52 o 
   4  17   4      110.49       51.19     58.41 o 
   5  17   4      106.26      156.69     46.98 o 
   6  17   4        2.71       18.37     33.03 o 
   7  17   4       10.72        6.93     62.33 o 
   8  17   4       58.86      111.41     71.06 o 
   9  17   4        1.46       -7.23     52.09 o 
  -8  18   4       15.04       28.72     34.02 o 
  -7  18   4       38.86       36.80     31.74 o 
  -6  18   4        8.03       33.86     43.10 o 
  -5  18   4      371.65      446.98     92.23 o 
  -4  18   4      410.65      497.25     93.62 o 
  -3  18   4       48.84       59.19     47.76 o 
  -2  18   4       69.61       47.49     44.03 o 
  -1  18   4      111.67      107.27     53.76 o 
   0  18   4       41.23       50.69     41.08 o 
   1  18   4      107.36       94.24     77.08 o 
   2  18   4       69.54       94.85     77.08 o 
   3  18   4       48.23       23.49     56.61 o 
   4  18   4      414.31      395.65    125.86 o 
   7  18   4       39.63      -14.75     53.90 o 
   8  18   4       16.68       10.54     53.30 o 
  -6  19   4       43.63       45.75     46.57 o 
  -5  19   4        7.07       52.03     44.39 o 
  -4  19   4       45.83       12.85     38.91 o 
  -3  19   4       55.74       56.22     41.44 o 
  -2  19   4      340.79      373.85     80.17 o 
  -1  19   4      280.30      284.54    107.79 o 
   0  19   4       48.74       73.47     56.91 o 
   1  19   4      282.26      272.50    100.87 o 
   2  19   4      336.68      442.62    131.58 o 
   3  19   4       52.24       93.04     65.04 o 
   4  19   4       46.74       28.30     46.07 o 
   5  19   4        7.36       53.30     56.31 o 
  -2  20   4       33.21      124.66     72.26 o 
  -1  20   4       22.79       39.14     48.18 o 
   0  20   4      129.92      156.87     72.57 o 
   1  20   4       23.57      -27.40     42.76 o 
   2  20   4       33.29        9.03     55.70 o 
   1   0   5     5291.66     4353.51     56.83 o 
   2   0   5     3437.55     2988.65     67.11 o 
   3   0   5     6603.69     5302.80    395.20 o 
   4   0   5     2126.33     2820.22     67.76 o 
   5   0   5     1318.11     1195.47     55.82 o 
   6   0   5     1522.77     1512.05     66.93 o 
   7   0   5     4195.12     3455.08    105.62 o 
   8   0   5      147.93      261.40     40.72 o 
   9   0   5      118.08      138.72     33.20 o 
  10   0   5      775.70      680.04     67.37 o 
  11   0   5        0.06       17.47     22.99 o 
  12   0   5     1299.27     1355.82     88.45 o 
  13   0   5      103.48      126.13     38.92 o 
  14   0   5      164.26      182.72     48.12 o 
  15   0   5      152.79      202.10     63.91 o 
  16   0   5      102.76       80.97     66.54 o 
  17   0   5       53.81       48.04     42.60 o 
 -17   1   5       98.55       93.64     46.36 o 
 -16   1   5       91.59       83.99     48.02 o 
 -15   1   5      111.66      136.98     56.49 o 
 -14   1   5       57.14       87.45     47.70 o 
 -13   1   5      111.57      105.07     37.45 o 
 -12   1   5      225.30      232.19     47.56 o 
 -11   1   5       47.67       24.98     27.93 o 
 -10   1   5      495.21      577.98     87.12 o 
  -9   1   5      505.30      635.55     61.89 o 
  -8   1   5     4314.74     4063.36    125.97 o 
  -7   1   5      253.45      233.46     36.21 o 
  -6   1   5     3791.01     3322.25     98.14 o 
  -5   1   5     8848.65     9089.30    112.01 o 
  -4   1   5       32.49       76.19     14.35 o 
  -3   1   5     2411.54     2101.01     47.16 o 
  -2   1   5     9342.42     9980.86    115.12 o 
  -1   1   5     8341.74     9946.18    127.48 o 
   0   1   5      173.04      162.18     16.60 o 
   1   1   5     8306.99     9618.31    140.08 o 
   2   1   5     9211.90     9671.19    129.08 o 
   3   1   5     2505.19     2236.23     59.24 o 
   4   1   5       36.21       90.52     17.42 o 
   5   1   5     8994.06     9285.32    151.00 o 
   6   1   5     3755.67     3355.30     97.45 o 
   7   1   5      268.57      279.87     38.30 o 
   8   1   5     4258.18     3986.06    120.67 o 
   9   1   5      521.35      558.62     59.42 o 
  10   1   5      522.76      561.94     77.05 o 
  11   1   5       50.94       37.00     28.55 o 
  12   1   5      213.73      261.65     49.94 o 
  13   1   5      108.40      118.94     40.00 o 
  14   1   5       58.35       67.04     39.65 o 
  15   1   5      116.43      158.21     46.53 o 
  16   1   5       91.47      156.30     57.47 o 
  17   1   5       96.70       70.33     38.49 o 
 -17   2   5       26.09       61.35     39.96 o 
 -16   2   5       73.66      106.79     52.52 o 
 -15   2   5       84.98      107.76     57.97 o 
 -14   2   5      113.25      207.66     59.17 o 
 -13   2   5       26.75       15.79     36.41 o 
 -12   2   5       77.44      111.24     36.79 o 
 -11   2   5      190.46      260.97     54.49 o 
 -10   2   5      445.57      477.48     58.04 o 
  -9   2   5     1505.66     1594.62     81.42 o 
  -8   2   5      675.64      724.69     57.23 o 
  -7   2   5     1501.46     1411.28     99.36 o 
  -6   2   5     1438.69     1389.77     53.74 o 
  -5   2   5     1207.25     1188.68     41.81 o 
  -4   2   5     1121.71     1061.82     37.34 o 
  -3   2   5     7192.00     6597.97     86.01 o 
  -2   2   5    20388.28    20054.31    168.39 o 
  -1   2   5      235.93      289.76     23.23 o 
   0   2   5     1221.31      966.50     32.76 o 
   1   2   5      235.72      241.24     28.32 o 
   2   2   5    20536.21    19689.47    239.08 o 
   3   2   5     7116.68     6869.56     94.30 o 
   4   2   5     1144.35     1194.81     50.07 o 
   5   2   5     1144.19     1193.60     55.16 o 
   6   2   5     1465.35     1513.65     78.50 o 
   7   2   5     1446.05     1412.87     69.10 o 
   8   2   5      687.30      703.70     59.87 o 
   9   2   5     1485.11     1516.59     81.70 o 
  10   2   5      425.71      337.75     51.08 o 
  11   2   5      190.48      214.44     45.13 o 
  12   2   5       79.86       65.89     31.66 o 
  13   2   5       24.87       24.58     30.62 o 
  14   2   5      116.85      156.11     43.91 o 
  15   2   5       85.99      110.79     39.65 o 
  16   2   5       73.15       66.21     43.05 o 
  17   2   5       25.78       -9.64     37.34 o 
 -17   3   5        8.75       49.61     36.88 o 
 -16   3   5        2.69       -6.00     32.68 o 
 -15   3   5       68.65       67.76     47.31 o 
 -14   3   5       97.33      157.30     59.10 o 
 -13   3   5      212.84      268.78     74.67 o 
 -12   3   5      326.10      326.71     68.13 o 
 -11   3   5      486.51      474.46     77.94 o 
 -10   3   5     1240.87     1276.36     98.24 o 
  -9   3   5      473.60      287.83    120.09 o 
  -8   3   5      287.30      206.61     92.89 o 
  -7   3   5     2770.20     2976.91    107.64 o 
  -6   3   5     1723.33     1718.12     72.04 o 
  -5   3   5     1498.63     1499.46     53.47 o 
  -4   3   5     3515.27     3415.44     75.38 o 
  -3   3   5      692.76      689.71     30.46 o 
  -2   3   5     4563.27     4460.15     88.09 o 
  -1   3   5    11240.96    11793.74    162.10 o 
   0   3   5     3949.03     4240.35     86.94 o 
   1   3   5    11344.61    11974.70    140.59 o 
   2   3   5     4533.28     4166.58    206.54 o 
   3   3   5      688.39      692.42     30.09 o 
   4   3   5     3362.34     3433.56     79.63 o 
   5   3   5     1479.48     1524.79     59.88 o 
   6   3   5     1708.02     1781.20     71.37 o 
   7   3   5     2802.31     2969.84     96.95 o 
   8   3   5      314.17      387.05     47.43 o 
   9   3   5      510.03      480.83     55.71 o 
  10   3   5     1214.29     1143.99     77.46 o 
  11   3   5      490.03      498.53     63.79 o 
  12   3   5      325.94      309.80     53.51 o 
  13   3   5      205.89      209.68     47.01 o 
  14   3   5       97.19      105.99     39.27 o 
  15   3   5       68.20       50.71     39.02 o 
  16   3   5        3.53       24.51     40.72 o 
  17   3   5        8.96       27.72     42.69 o 
 -17   4   5       47.55       55.05     51.49 o 
 -16   4   5       15.83       29.73     38.45 o 
 -15   4   5       82.25      117.67     52.65 o 
 -14   4   5       48.79       37.96     42.64 o 
 -13   4   5      242.59      204.50     61.96 o 
 -12   4   5      973.69      785.55    102.14 o 
 -11   4   5     1638.25     1672.13    133.54 o 
 -10   4   5      652.61      711.04     67.66 o 
  -9   4   5     1388.28     1400.01     79.46 o 
  -8   4   5     1404.84     1463.00     62.75 o 
  -7   4   5     1015.68     1129.05     52.47 o 
  -6   4   5     1159.68     1159.44     44.40 o 
  -5   4   5     2851.29     2918.44     64.80 o 
  -4   4   5       46.70       54.71     14.30 o 
  -3   4   5      210.33      223.59     28.73 o 
  -2   4   5      499.50      555.12     30.36 o 
  -1   4   5     2676.29     2245.72     58.54 o 
   0   4   5     4788.42     4405.13     56.55 o 
   1   4   5     2710.53     2380.87     44.36 o 
   2   4   5      432.32      417.40     84.59 o 
   3   4   5      208.86      309.02     41.13 o 
   4   4   5       58.08       86.90     18.77 o 
   5   4   5     2845.20     2907.41     79.82 o 
   6   4   5     1232.78     1215.37     58.58 o 
   7   4   5     1013.47     1059.06     60.32 o 
   8   4   5     1396.19     1366.28     89.81 o 
   9   4   5     1371.45     1348.74     76.75 o 
  10   4   5      648.45      686.56     67.92 o 
  11   4   5     1679.79     1515.31     89.03 o 
  12   4   5      993.67      887.68     84.70 o 
  13   4   5      246.98      168.77     54.51 o 
  14   4   5       47.24       39.13     39.27 o 
  15   4   5       79.45       51.07     45.06 o 
  16   4   5       15.18       19.57     38.92 o 
  17   4   5       45.88       81.80     47.58 o 
 -17   5   5      122.72      125.90     46.34 o 
 -16   5   5      106.14       95.01     49.87 o 
 -15   5   5        3.82        0.05     40.30 o 
 -14   5   5       15.73       35.99     45.03 o 
 -13   5   5       53.47      127.00     50.27 o 
 -12   5   5       77.07      137.75     50.24 o 
 -11   5   5      439.68      434.34     75.69 o 
 -10   5   5       92.79       95.15     42.45 o 
  -9   5   5       49.33       54.63     26.17 o 
  -8   5   5      215.30      314.20     37.40 o 
  -7   5   5      182.63      224.53     29.79 o 
  -6   5   5     1082.37     1025.02     41.03 o 
  -5   5   5      697.08      717.46     35.17 o 
  -4   5   5    12915.22    13099.22    134.61 o 
  -3   5   5     5607.82     5549.46     93.58 o 
  -2   5   5     5670.67     5957.42    117.96 o 
  -1   5   5      682.02      740.32     36.72 o 
   0   5   5       63.59       92.49     13.34 o 
   1   5   5      610.51      674.46     27.71 o 
   2   5   5     5660.61     5746.00    222.62 o 
   3   5   5     5453.29     5439.55     90.86 o 
   4   5   5    13112.77    13522.36    286.63 o 
   5   5   5      712.18      657.81     41.64 o 
   6   5   5     1076.53     1039.65     54.39 o 
   7   5   5      163.68      146.05     30.61 o 
   8   5   5      212.76      242.21     38.68 o 
   9   5   5       45.10       41.67     25.20 o 
  10   5   5       99.94       70.78     30.91 o 
  11   5   5      441.86      439.14     80.98 o 
  12   5   5       73.45       42.98     39.11 o 
  13   5   5       48.63       55.61     39.28 o 
  14   5   5       17.52       40.86     42.03 o 
  15   5   5        4.33        5.76     39.67 o 
  16   5   5      104.27       62.26     46.67 o 
  17   5   5      123.38      194.44     77.70 o 
 -16   6   5       14.56       -0.66     36.73 o 
 -15   6   5       11.03       19.08     39.26 o 
 -14   6   5       43.01       80.36     49.50 o 
 -13   6   5        0.05       27.54     39.11 o 
 -12   6   5      403.16      349.83     71.57 o 
 -11   6   5       45.76       29.21     38.52 o 
 -10   6   5      620.26      730.22     72.85 o 
  -9   6   5     1251.55     1208.67     75.97 o 
  -8   6   5      710.18      680.48     65.22 o 
  -7   6   5     2102.22     1956.60     68.78 o 
  -6   6   5      262.06      267.23     26.54 o 
  -5   6   5     1435.86     1409.22     46.32 o 
  -4   6   5     1695.66     1709.44     50.62 o 
  -3   6   5     5309.19     5410.79    123.21 o 
  -2   6   5     3680.57     3555.40     90.44 o 
  -1   6   5     1652.53     1573.83     73.27 o 
   0   6   5       65.27       76.85     13.37 o 
   1   6   5     1686.09     1693.42     49.87 o 
   2   6   5     3690.45     3552.51     75.09 o 
   3   6   5     5483.71     5534.65    112.21 o 
   4   6   5     1783.36     1741.45     45.06 o 
   5   6   5     1505.69     1506.68     49.28 o 
   6   6   5      269.38      316.22     36.97 o 
   7   6   5     2131.00     2142.12     82.99 o 
   8   6   5      710.12      668.97     56.70 o 
   9   6   5     1247.13     1133.99    104.13 o 
  10   6   5      590.72      637.60     93.75 o 
  11   6   5       47.30       51.40     37.90 o 
  12   6   5      403.81      333.08     74.13 o 
  13   6   5        0.12        1.67     31.40 o 
  14   6   5       38.66       88.23     49.77 o 
  15   6   5       11.30       40.47     45.28 o 
  16   6   5       14.20        8.08     45.27 o 
 -16   7   5       14.08       10.64     37.33 o 
 -15   7   5       21.11       94.03     47.68 o 
 -14   7   5       25.32        2.03     41.79 o 
 -13   7   5       37.90       25.20     40.00 o 
 -12   7   5       95.93      121.04     52.65 o 
 -11   7   5      224.85      184.59     44.17 o 
 -10   7   5      161.30      189.57     43.23 o 
  -9   7   5      378.45      342.28     51.24 o 
  -8   7   5      741.30      752.84     64.75 o 
  -7   7   5      896.15      948.98     66.51 o 
  -6   7   5      357.45      389.36     36.55 o 
  -5   7   5     1360.08     1249.64     44.35 o 
  -4   7   5     1492.40     1409.72     46.43 o 
  -3   7   5     1173.25     1403.06     60.41 o 
  -2   7   5     8158.90     8515.35    126.45 o 
  -1   7   5     1314.14     1118.46    185.97 o 
   0   7   5     8440.18     8596.92    106.21 o 
   1   7   5     1258.19     1244.89     47.39 o 
   2   7   5     8170.32     8570.57    124.99 o 
   3   7   5     1160.82     1380.28     52.22 o 
   4   7   5     1464.41     1452.78     42.63 o 
   5   7   5     1363.89     1281.15     45.99 o 
   6   7   5      352.18      399.15     34.55 o 
   7   7   5      894.93     1093.25    135.65 o 
   8   7   5      781.30      771.38     92.13 o 
   9   7   5      399.28      355.61     67.86 o 
  10   7   5      151.82      193.10     58.34 o 
  11   7   5      223.39      241.00     62.96 o 
  12   7   5       92.28      114.91     51.15 o 
  13   7   5       36.34       54.12     43.87 o 
  14   7   5       26.25       32.86     44.70 o 
  15   7   5       21.66       26.93     41.67 o 
  16   7   5       13.69        5.60     43.21 o 
 -16   8   5       51.84       70.38     43.26 o 
 -15   8   5        0.66       38.79     35.80 o 
 -14   8   5      115.59       72.42     50.23 o 
 -13   8   5       35.79       47.91     42.58 o 
 -12   8   5      387.95      368.61     76.56 o 
 -11   8   5      517.59      573.59     71.26 o 
 -10   8   5      305.99      272.78     48.61 o 
  -9   8   5     1323.32     1268.01     81.87 o 
  -8   8   5      256.97      253.17     44.23 o 
  -7   8   5     2066.73     1911.99    146.06 o 
  -6   8   5      261.00      196.30     38.57 o 
  -5   8   5       67.77       73.39     20.25 o 
  -4   8   5      155.91      191.70     25.75 o 
  -3   8   5      596.36      578.14     37.79 o 
  -2   8   5     2857.66     3124.28     63.73 o 
  -1   8   5     4024.10     4036.69    115.56 o 
   0   8   5      529.95      537.63     34.62 o 
   1   8   5     3983.29     3997.35     87.39 o 
   2   8   5     2920.57     3070.00     79.07 o 
   3   8   5      600.02      506.43     31.74 o 
   4   8   5      151.96      155.72     26.09 o 
   5   8   5       66.25       73.86     23.88 o 
   6   8   5      261.38      234.68     38.58 o 
   7   8   5     2059.92     2027.67     91.79 o 
   8   8   5      249.28      240.98     60.95 o 
   9   8   5     1343.13     1317.48    117.41 o 
  10   8   5      327.73      323.64     71.32 o 
  11   8   5      520.94      551.17     95.70 o 
  12   8   5      385.72      308.98     76.39 o 
  13   8   5       36.44       32.12     44.58 o 
  14   8   5      114.86      122.47     59.26 o 
  15   8   5        0.62       21.25     42.04 o 
  16   8   5       53.20       66.01     56.35 o 
 -15   9   5      276.21      254.87     68.69 o 
 -14   9   5       47.82       22.08     41.20 o 
 -13   9   5        7.68       -5.15     35.92 o 
 -12   9   5       28.28       41.89     31.60 o 
 -11   9   5      336.58      365.42     58.22 o 
 -10   9   5      199.31      205.94     44.69 o 
  -9   9   5      308.60      306.71     52.65 o 
  -8   9   5      129.10      106.84     33.61 o 
  -7   9   5     1313.20     1297.37     79.94 o 
  -6   9   5     1797.69     1670.21     88.83 o 
  -5   9   5     1621.08     1507.85     82.83 o 
  -4   9   5     2477.54     2512.43     99.70 o 
  -3   9   5     1557.59     1543.93     70.95 o 
  -2   9   5     5884.37     6218.97    143.53 o 
  -1   9   5       76.55      131.18     21.52 o 
   0   9   5     5464.02     5757.59    100.35 o 
   1   9   5       76.97      126.20     23.59 o 
   2   9   5     5915.69     6168.17    132.81 o 
   3   9   5     1560.86     1549.32     72.66 o 
   4   9   5     2466.14     2461.70     79.19 o 
   5   9   5     1552.28     1627.32     76.88 o 
   6   9   5     1830.17     1815.21     84.65 o 
   7   9   5     1249.95     1319.40     84.52 o 
   8   9   5      120.47      162.48     37.77 o 
   9   9   5      302.66      335.82     72.92 o 
  10   9   5      196.73      206.50     63.44 o 
  11   9   5      340.86      370.96     81.21 o 
  12   9   5       29.94       12.99     39.37 o 
  13   9   5        9.65      -32.93     36.73 o 
  14   9   5       48.05       79.32     49.97 o 
  15   9   5      274.34      397.59     95.78 o 
 -15  10   5        5.41       43.91     76.18 o 
 -14  10   5       68.92       90.93     46.11 o 
 -13  10   5       43.61       42.37     43.24 o 
 -12  10   5       20.37       40.56     34.89 o 
 -11  10   5       36.15       50.13     33.26 o 
 -10  10   5      378.65      341.55     57.40 o 
  -9  10   5      661.88      587.14     69.76 o 
  -8  10   5       67.11       59.75     31.14 o 
  -7  10   5      106.37       97.85     31.28 o 
  -6  10   5     1238.43     1108.98     78.79 o 
  -5  10   5       78.50       62.18     28.55 o 
  -4  10   5      703.99      659.00     86.52 o 
  -3  10   5      932.28      854.99     60.63 o 
  -2  10   5     1011.92      922.16     64.79 o 
  -1  10   5     1172.27     1127.88     56.90 o 
   0  10   5     1767.07     1648.89     58.50 o 
   1  10   5     1187.74     1144.18     54.43 o 
   2  10   5      946.35      943.06     50.75 o 
   3  10   5      913.53      650.40    201.95 o 
   4  10   5      719.91      777.27     62.32 o 
   5  10   5       95.43      128.58     29.13 o 
   6  10   5     1223.06     1306.17     76.79 o 
   7  10   5      124.98      192.74     38.47 o 
   8  10   5       63.87       62.20     30.72 o 
   9  10   5      654.83      698.93    102.05 o 
  10  10   5      374.70      426.51     86.52 o 
  11  10   5       35.69       32.17     43.20 o 
  12  10   5       21.00       45.25     43.43 o 
  13  10   5       46.10       46.74     50.77 o 
  14  10   5       70.12       91.20     52.89 o 
  15  10   5        5.83       43.89     52.99 o 
 -14  11   5        8.09       30.90     35.45 o 
 -13  11   5       17.60       -7.18     25.12 o 
 -12  11   5       16.36       -4.98     30.03 o 
 -11  11   5       95.85       90.59     41.12 o 
 -10  11   5       19.65       37.86     35.35 o 
  -9  11   5      761.18      738.50     80.74 o 
  -8  11   5      331.84      326.61     54.01 o 
  -7  11   5      696.46      616.59     71.89 o 
  -6  11   5     2555.68     2318.95    119.90 o 
  -5  11   5      366.26      348.51     54.76 o 
  -4  11   5      939.98      819.29     97.36 o 
  -3  11   5      302.67      288.41     62.78 o 
  -2  11   5     2227.66     2245.73    107.33 o 
  -1  11   5      484.74      532.23     49.89 o 
   0  11   5      273.93      266.21     38.03 o 
   1  11   5      487.78      581.05     44.50 o 
   2  11   5     2183.69     2384.62     82.12 o 
   3  11   5      312.97      258.96     97.74 o 
   4  11   5      959.48      931.41     64.28 o 
   5  11   5      363.32      384.23     50.18 o 
   6  11   5     2574.06     2327.98    103.67 o 
   7  11   5      700.83      640.58     68.04 o 
   8  11   5      341.14      332.39     53.83 o 
   9  11   5      773.74      851.17     84.57 o 
  10  11   5       20.81       52.30     45.57 o 
  11  11   5       92.54       93.12     49.60 o 
  12  11   5       16.17       76.44     44.36 o 
  13  11   5       19.61       -3.15     39.16 o 
  14  11   5        8.27       56.76     51.74 o 
 -14  12   5       41.31        5.12     61.73 o 
 -13  12   5       12.65        2.61     27.98 o 
 -12  12   5      130.21      115.93     41.37 o 
 -11  12   5       55.89       64.59     36.14 o 
 -10  12   5       21.10       28.10     33.28 o 
  -9  12   5       16.02       13.76     29.73 o 
  -8  12   5      352.13      351.57     57.71 o 
  -7  12   5       14.30       23.56     28.02 o 
  -6  12   5      643.48      674.35     75.48 o 
  -5  12   5        9.48       42.14     32.51 o 
  -4  12   5      191.92      221.62     56.81 o 
  -3  12   5      518.39      484.82     78.96 o 
  -2  12   5      673.77      607.00     67.23 o 
  -1  12   5      731.69      747.11     64.10 o 
   0  12   5       26.78       15.42     19.03 o 
   1  12   5      716.37      727.36     56.67 o 
   2  12   5      674.24      717.28     66.67 o 
   3  12   5      543.74      465.22    117.38 o 
   4  12   5      192.70      220.32     35.72 o 
   5  12   5        6.03       23.20     24.25 o 
   6  12   5      658.17      689.97     70.12 o 
   7  12   5       15.72        7.93     25.90 o 
   8  12   5      351.97      394.93     59.40 o 
   9  12   5       16.02       -2.10     26.04 o 
  10  12   5       21.06        1.98     38.09 o 
  11  12   5       54.38       53.87     46.87 o 
  12  12   5      135.16      137.98     65.19 o 
  13  12   5       12.00       -2.25     36.79 o 
  14  12   5       39.51       69.34     54.03 o 
 -13  13   5       14.40       25.24     38.48 o 
 -12  13   5        1.43       19.26     37.77 o 
 -11  13   5        9.76       16.92     29.66 o 
 -10  13   5        7.05       21.50     32.34 o 
  -9  13   5      206.03      209.26     50.63 o 
  -8  13   5      494.80      637.88     78.87 o 
  -7  13   5       69.35       70.00     35.50 o 
  -6  13   5      198.49      207.81     47.93 o 
  -5  13   5      832.89      839.56     84.70 o 
  -4  13   5      583.09      583.86     90.16 o 
  -3  13   5     1065.35      995.35    114.00 o 
  -2  13   5      294.10      311.18     53.36 o 
  -1  13   5     2368.12     2294.49    110.97 o 
   0  13   5      219.98      212.21     36.98 o 
   1  13   5     2425.70     2273.61     92.24 o 
   2  13   5      315.89      347.49     52.31 o 
   3  13   5     1056.62     1016.44     76.54 o 
   4  13   5      578.42      588.99     65.21 o 
   5  13   5      831.79      941.03     80.07 o 
   6  13   5      204.67      216.87     44.50 o 
   7  13   5       71.66      124.58     37.52 o 
   8  13   5      497.54      650.63     77.54 o 
   9  13   5      206.68      224.38     53.15 o 
  10  13   5        6.90       28.73     32.57 o 
  11  13   5        9.57       12.28     51.79 o 
  12  13   5        1.84        7.46     38.96 o 
  13  13   5       14.69       20.37     42.68 o 
 -12  14   5       38.62       71.65     42.76 o 
 -11  14   5       34.08       -8.79     35.42 o 
 -10  14   5        5.99       12.11     27.27 o 
  -9  14   5       10.85       37.43     34.05 o 
  -8  14   5      286.96      272.88     56.99 o 
  -7  14   5       19.98        3.47     29.98 o 
  -6  14   5     1023.55     1057.32     97.31 o 
  -5  14   5      761.59      716.50     81.62 o 
  -4  14   5      403.31      374.67     77.98 o 
  -3  14   5       47.12       54.61     43.11 o 
  -2  14   5       11.99       29.53     30.06 o 
  -1  14   5      514.27      466.80     65.81 o 
   0  14   5       60.82       52.88     31.86 o 
   1  14   5      498.76      434.73     63.07 o 
   2  14   5       13.67       41.99     25.86 o 
   3  14   5       41.92       58.76     30.86 o 
   4  14   5      391.68      456.05     59.70 o 
   5  14   5      745.06      746.53     93.83 o 
   6  14   5     1031.88     1085.95     85.80 o 
   7  14   5       19.06        9.60     30.68 o 
   8  14   5      281.11      322.33     58.09 o 
   9  14   5       11.47       54.85     35.92 o 
  10  14   5        6.67       28.30     30.24 o 
  11  14   5       33.52      -24.32     38.32 o 
  12  14   5       35.26       30.42     45.77 o 
 -11  15   5       77.60      148.31     52.88 o 
 -10  15   5      129.39      173.38     57.87 o 
  -9  15   5      226.52      257.08     66.89 o 
  -8  15   5       30.18       19.81     31.42 o 
  -7  15   5       20.52       36.46     33.95 o 
  -6  15   5      300.74      338.92     61.95 o 
  -5  15   5       31.27       51.82     36.38 o 
  -4  15   5      231.91      242.85     67.52 o 
  -3  15   5      149.23      168.03     46.27 o 
  -2  15   5       74.58       74.56     35.87 o 
  -1  15   5      149.37      143.18     41.77 o 
   0  15   5       33.52       41.56     32.29 o 
   1  15   5      160.73      182.88     45.88 o 
   2  15   5       80.57       73.12     35.14 o 
   3  15   5      159.25      139.93     39.53 o 
   4  15   5      230.80      276.61     49.85 o 
   5  15   5       33.85       95.46     45.87 o 
   6  15   5      294.34      317.73     67.86 o 
   7  15   5       17.15       28.49     37.53 o 
   8  15   5       31.22       46.16     41.81 o 
   9  15   5      226.55      267.93     54.25 o 
  10  15   5      129.88      250.17     73.56 o 
  11  15   5       74.58      119.51     53.07 o 
 -10  16   5       76.14       94.00     47.17 o 
  -9  16   5        8.52       19.92     37.07 o 
  -8  16   5       51.38       37.31     50.59 o 
  -7  16   5      244.78      266.07     70.67 o 
  -6  16   5        9.75       34.39     34.31 o 
  -5  16   5      475.17      463.43     73.81 o 
  -4  16   5       54.17       90.20     50.64 o 
  -3  16   5      100.95       70.70     46.33 o 
  -2  16   5      123.99      136.72     73.62 o 
  -1  16   5      117.49      147.37     58.41 o 
   0  16   5       53.07       87.42     55.85 o 
   1  16   5      121.73      143.69     53.16 o 
   2  16   5      119.88      119.14     53.08 o 
   3  16   5      100.43       61.11     43.62 o 
   4  16   5       53.72       91.55     47.03 o 
   5  16   5      482.40      487.48    133.09 o 
   6  16   5       10.81       62.63     65.94 o 
   7  16   5      245.09      289.06    109.90 o 
   8  16   5       53.44       47.27     68.65 o 
   9  16   5       10.78        8.43     59.32 o 
  10  16   5       77.21      186.68     83.41 o 
  -9  17   5       76.41      118.70     41.28 o 
  -8  17   5       99.15       80.96     45.22 o 
  -7  17   5      412.90      462.09     90.23 o 
  -6  17   5       96.79      153.80     60.87 o 
  -5  17   5       39.01       70.46     45.54 o 
  -4  17   5       27.14       32.98     41.29 o 
  -3  17   5      210.82      224.22     93.49 o 
  -2  17   5       24.23       56.38     49.80 o 
  -1  17   5      136.01      191.58     61.63 o 
   0  17   5       70.40       34.62     45.18 o 
   1  17   5      132.82      126.67     55.97 o 
   2  17   5       25.02       28.78     39.94 o 
   3  17   5      216.85      257.39     67.09 o 
   4  17   5       24.76       12.75     36.87 o 
   5  17   5       39.98       28.91     55.10 o 
   6  17   5       95.68      112.01     71.66 o 
   7  17   5      414.58      446.53    127.97 o 
   8  17   5      102.19      143.93     81.60 o 
   9  17   5       76.89      138.81     75.88 o 
  -7  18   5       26.66       71.54     34.97 o 
  -6  18   5       28.29       36.76     41.32 o 
  -5  18   5        2.28        1.94     37.33 o 
  -4  18   5      145.61      149.03     57.16 o 
  -3  18   5       95.12      114.71     54.05 o 
  -2  18   5        6.68       -3.69     39.70 o 
  -1  18   5      116.90       95.53     53.00 o 
   0  18   5      419.28      415.57    100.12 o 
   1  18   5      118.96      122.18     56.62 o 
   2  18   5        6.83       25.54     47.42 o 
   3  18   5       93.98      131.58     82.50 o 
   4  18   5      150.23      199.63     87.62 o 
   7  18   5       28.78       94.85     65.34 o 
  -5  19   5       42.51       69.77     48.66 o 
  -4  19   5       16.00       47.96     46.34 o 
  -3  19   5      170.01      144.97     57.68 o 
  -2  19   5        8.89       13.28     42.23 o 
  -1  19   5       76.56       39.35     43.06 o 
   0  19   5       46.48       36.44     43.47 o 
   1  19   5       79.12       72.26     68.95 o 
   2  19   5        9.86      -52.99     42.46 o 
   3  19   5      170.78      141.52     71.96 o 
   4  19   5       16.10       33.12     49.08 o 
   5  19   5       44.82       50.28     67.75 o 
  -1  20   5      106.64      115.62     73.47 o 
   0  20   5      293.01      439.31    133.39 o 
   1  20   5      105.29       97.86     66.54 o 
   0   0   6    53968.39    47777.23    524.85 o 
   1   0   6      441.55      420.60     21.94 o 
   2   0   6      253.68      358.27     21.82 o 
   3   0   6     2241.51     2236.81     59.85 o 
   4   0   6     4165.95     4754.72     91.91 o 
   5   0   6       23.18       29.73     14.97 o 
   6   0   6       47.34       96.00     25.19 o 
   7   0   6      805.83      835.84     58.34 o 
   8   0   6     3574.92     3520.62    115.06 o 
   9   0   6      470.01      557.17     60.83 o 
  10   0   6      967.97      946.56     74.51 o 
  11   0   6     1246.15     1140.66     78.87 o 
  12   0   6      162.06      169.31     42.12 o 
  13   0   6       64.98       10.64     29.34 o 
  14   0   6      185.82      172.92     46.70 o 
  15   0   6     1095.85     1127.90    128.79 o 
  16   0   6        0.58       -2.96     34.80 o 
  17   0   6       33.20       65.80     51.64 o 
 -17   1   6      107.97      122.45     57.81 o 
 -16   1   6       25.29       32.13     39.64 o 
 -15   1   6      312.35      381.73     81.34 o 
 -14   1   6       74.61      151.14     57.20 o 
 -13   1   6       22.86       54.38     32.22 o 
 -12   1   6        5.54       27.50     27.93 o 
 -11   1   6      140.27      120.30     44.46 o 
 -10   1   6      593.97      722.21     69.10 o 
  -9   1   6     1230.16     1212.09     74.20 o 
  -8   1   6     1662.61     1610.60     80.85 o 
  -7   1   6     4110.55     4464.27    122.99 o 
  -6   1   6     1785.86     1844.37     75.94 o 
  -5   1   6     1073.35     1046.31     40.37 o 
  -4   1   6     1417.55     1307.15     41.97 o 
  -3   1   6     2329.69     2760.37     56.89 o 
  -2   1   6     6422.59     6494.39     98.00 o 
  -1   1   6     1226.95     1467.03     59.41 o 
   0   1   6     5496.22     5122.88     77.33 o 
   1   1   6     1262.99     1600.27     30.62 o 
   2   1   6     6479.44     6740.21     93.64 o 
   3   1   6     2288.86     2728.32     64.44 o 
   4   1   6     1395.22     1296.22     48.62 o 
   5   1   6     1052.30     1118.27     55.47 o 
   6   1   6     1730.41     1850.22     74.63 o 
   7   1   6     4056.13     4208.41    140.29 o 
   8   1   6     1681.49     1635.28     80.09 o 
   9   1   6     1277.93     1233.33     74.81 o 
  10   1   6      591.10      664.28     68.30 o 
  11   1   6      136.29      127.60     38.44 o 
  12   1   6        5.90       53.06     30.92 o 
  13   1   6       24.49       44.15     31.48 o 
  14   1   6       75.88      142.88     44.02 o 
  15   1   6      313.28      338.05     60.59 o 
  16   1   6       24.88      -37.34     40.05 o 
  17   1   6      106.56       65.04     47.88 o 
 -17   2   6       23.89       27.33     36.13 o 
 -16   2   6       24.24       95.08     50.07 o 
 -15   2   6      194.67      196.63     75.88 o 
 -14   2   6       44.28       33.96     44.73 o 
 -13   2   6        0.13      -17.31     29.90 o 
 -12   2   6      751.59      764.60     78.73 o 
 -11   2   6     1121.54      998.01     80.47 o 
 -10   2   6     1161.98     1261.74    128.63 o 
  -9   2   6      684.39      615.44     67.56 o 
  -8   2   6      181.32      237.43     54.19 o 
  -7   2   6      542.92      423.50     48.30 o 
  -6   2   6     3413.88     3445.41     80.49 o 
  -5   2   6     5262.53     5583.29     90.94 o 
  -4   2   6      421.68      476.50     29.11 o 
  -3   2   6     6142.59     6505.45     93.78 o 
  -2   2   6     2261.53     2123.47     50.47 o 
  -1   2   6     4752.67     4032.62     75.05 o 
   0   2   6     5125.95     5497.59    190.40 o 
   1   2   6     4775.47     4085.10     68.58 o 
   2   2   6     2242.47     2107.75     50.15 o 
   3   2   6     6178.90     6670.66     97.47 o 
   4   2   6      411.82      445.16     32.37 o 
   5   2   6     5271.73     5668.83    118.01 o 
   6   2   6     3472.91     3474.10    101.51 o 
   7   2   6      534.76      442.96     46.79 o 
   8   2   6      172.92      213.61     39.35 o 
   9   2   6      689.86      664.20     63.77 o 
  10   2   6     1179.07     1242.56     78.64 o 
  11   2   6     1146.08     1082.00     80.48 o 
  12   2   6      745.75      720.12     76.44 o 
  13   2   6        0.12        5.84     26.36 o 
  14   2   6       44.23       72.09     36.75 o 
  15   2   6      189.85      207.39     64.54 o 
  16   2   6       23.23       27.18     50.74 o 
  17   2   6       24.15       38.54     56.91 o 
 -17   3   6       70.41      103.85     43.86 o 
 -16   3   6       67.04      106.73     50.10 o 
 -15   3   6      345.59      336.13     82.43 o 
 -14   3   6       68.74      102.16     50.54 o 
 -13   3   6      178.57      185.37     59.63 o 
 -12   3   6      412.24      354.85     73.75 o 
 -11   3   6       78.23      130.89     38.83 o 
 -10   3   6     2153.84     2067.72     97.93 o 
  -9   3   6     1098.71     1117.05     71.60 o 
  -8   3   6     1110.48     1035.73     53.99 o 
  -7   3   6      367.95      359.68     37.53 o 
  -6   3   6      305.05      246.30     25.97 o 
  -5   3   6     4005.69     4187.57     79.97 o 
  -4   3   6     4057.84     4067.41     75.83 o 
  -3   3   6     9396.11     9499.99    113.10 o 
  -2   3   6    11556.58    11737.17    205.05 o 
  -1   3   6      889.89      768.38     26.89 o 
   0   3   6      257.88      232.96     19.68 o 
   1   3   6      876.11      755.96     34.51 o 
   2   3   6    11494.48    11665.39    163.19 o 
   3   3   6     9271.91     9547.02    111.36 o 
   4   3   6     3934.83     3901.49     86.23 o 
   5   3   6     4113.28     4467.46    103.98 o 
   6   3   6      326.32      242.66     36.83 o 
   7   3   6      364.99      329.35     41.56 o 
   8   3   6     1133.49     1113.85     70.46 o 
   9   3   6     1111.70     1122.80     73.76 o 
  10   3   6     2157.66     2147.63    101.86 o 
  11   3   6       77.53       94.08     33.93 o 
  12   3   6      394.62      425.14     62.65 o 
  13   3   6      181.68      195.62     45.78 o 
  14   3   6       77.30       75.98     43.36 o 
  15   3   6      344.44      279.91     72.96 o 
  16   3   6       65.59       78.92     45.20 o 
  17   3   6       72.93      110.93     55.13 o 
 -17   4   6       92.02        7.20     41.80 o 
 -16   4   6       28.03       62.06     41.86 o 
 -15   4   6       87.64      191.79     61.61 o 
 -14   4   6      136.82      131.34     56.92 o 
 -13   4   6      471.83      534.16     91.31 o 
 -12   4   6      523.28      572.02     90.20 o 
 -11   4   6      360.26      324.91     67.21 o 
 -10   4   6       99.26      129.55     38.17 o 
  -9   4   6      422.03      439.92     44.29 o 
  -8   4   6      177.34      246.51     34.18 o 
  -7   4   6      702.99      686.00     45.79 o 
  -6   4   6       91.74       90.64     18.51 o 
  -5   4   6     2945.06     2707.73     75.31 o 
  -4   4   6    11687.17    11690.28    152.39 o 
  -3   4   6    23380.80    24246.04    191.17 o 
  -2   4   6     5641.51     5645.02     96.38 o 
  -1   4   6      612.74      597.50     34.72 o 
   0   4   6     1169.13     1150.12     26.82 o 
   1   4   6      649.36      618.62     33.47 o 
   2   4   6     5668.74     4606.05    673.56 o 
   3   4   6    23295.90    24346.85    258.72 o 
   4   4   6    11794.21    11690.34    143.13 o 
   5   4   6     2823.44     2705.90     83.37 o 
   6   4   6       95.71      101.62     24.49 o 
   7   4   6      697.75      716.32     54.98 o 
   8   4   6      188.96      258.76     40.20 o 
   9   4   6      416.63      380.71     52.19 o 
  10   4   6      109.16      101.96     34.12 o 
  11   4   6      352.54      371.67     58.50 o 
  12   4   6      533.45      556.45     91.34 o 
  13   4   6      469.63      498.69     88.30 o 
  14   4   6      140.09      122.18     54.83 o 
  15   4   6       88.09       74.33     49.87 o 
  16   4   6       27.32        4.59     42.85 o 
  17   4   6       93.29      145.88     65.92 o 
 -16   5   6       29.34      -10.63     37.23 o 
 -15   5   6       69.97       62.35     52.55 o 
 -14   5   6      586.02      535.58     95.55 o 
 -13   5   6        3.28       38.82     44.44 o 
 -12   5   6      328.31      361.64     75.01 o 
 -11   5   6      141.26      186.51     55.58 o 
 -10   5   6      246.99      249.13     44.56 o 
  -9   5   6      675.28      637.21     65.34 o 
  -8   5   6      430.74      632.00     69.05 o 
  -7   5   6      157.24      176.97     29.23 o 
  -6   5   6      853.50      817.53     39.98 o 
  -5   5   6     2111.47     1997.48     57.00 o 
  -4   5   6      753.50      721.10     36.18 o 
  -3   5   6     2466.01     2641.15     83.79 o 
  -2   5   6       94.87      122.56     20.59 o 
  -1   5   6     1655.61     1785.72     58.25 o 
   0   5   6     2150.39     2121.41     41.08 o 
   1   5   6     1623.06     1710.98     41.27 o 
   2   5   6      118.47      128.50     16.71 o 
   3   5   6     2454.29     2535.37     62.34 o 
   4   5   6      796.60      698.99     62.72 o 
   5   5   6     2178.13     2201.60     68.99 o 
   6   5   6      883.23      916.39     52.21 o 
   7   5   6      163.92      187.90     34.22 o 
   8   5   6      435.94      607.79     56.81 o 
   9   5   6      656.40      543.28     58.77 o 
  10   5   6      245.82      207.62     54.01 o 
  11   5   6      148.09      103.91     47.02 o 
  12   5   6      329.27      433.58     94.55 o 
  13   5   6        3.34        3.25     31.31 o 
  14   5   6      594.11      571.08    100.33 o 
  15   5   6       68.82       27.98     41.79 o 
  16   5   6       29.20      -21.23     45.01 o 
 -16   6   6       62.84       86.77     46.91 o 
 -15   6   6      123.43      154.19     58.95 o 
 -14   6   6       39.29       64.95     48.64 o 
 -13   6   6      182.87      158.29     52.77 o 
 -12   6   6      472.76      455.56     88.07 o 
 -11   6   6      884.37      850.33    104.09 o 
 -10   6   6      316.21      319.09     51.16 o 
  -9   6   6     1901.13     1658.66     88.79 o 
  -8   6   6     1000.81      960.57     69.71 o 
  -7   6   6      182.76      263.93     31.99 o 
  -6   6   6     2039.07     2026.94     60.50 o 
  -5   6   6      634.36      666.38     36.27 o 
  -4   6   6     1164.64     1204.20     45.33 o 
  -3   6   6     3379.79     3801.65     84.72 o 
  -2   6   6      204.30      124.62     29.69 o 
  -1   6   6      743.04      829.95     48.33 o 
   0   6   6     4504.69     4395.94     64.45 o 
   1   6   6      726.75      778.11     32.27 o 
   2   6   6      227.66      210.64     23.30 o 
   3   6   6     3419.54     3243.93    455.33 o 
   4   6   6     1164.61     1182.06     54.30 o 
   5   6   6      630.15      643.45     37.97 o 
   6   6   6     2036.68     1978.96     71.38 o 
   7   6   6      179.19      233.61     52.14 o 
   8   6   6      990.64      868.04     95.28 o 
   9   6   6     1912.02     1640.74    117.41 o 
  10   6   6      314.40      318.49     68.44 o 
  11   6   6      897.64      909.01    113.41 o 
  12   6   6      466.81      399.84     80.56 o 
  13   6   6      190.38      179.15     60.83 o 
  14   6   6       38.92       48.19     45.80 o 
  15   6   6      126.15      154.61     57.78 o 
  16   6   6       64.52       99.93     56.92 o 
 -16   7   6        3.48       49.23     40.35 o 
 -15   7   6       69.38       45.36     45.10 o 
 -14   7   6        3.05      -22.49     36.13 o 
 -13   7   6       12.67       45.68     42.64 o 
 -12   7   6       33.76       60.08     42.28 o 
 -11   7   6      711.56      700.91     77.09 o 
 -10   7   6     1290.67     1340.23     88.67 o 
  -9   7   6     3729.04     3460.43    130.00 o 
  -8   7   6      139.31      118.67     31.51 o 
  -7   7   6      421.45      378.63     53.90 o 
  -6   7   6      716.25      601.37     38.11 o 
  -5   7   6     1825.38     1849.82     56.49 o 
  -4   7   6       60.10       75.66     17.33 o 
  -3   7   6      396.72      434.02     35.72 o 
  -2   7   6     4905.75     4589.60    455.71 o 
  -1   7   6      740.26      835.08     45.24 o 
   0   7   6     1308.61     1197.82     37.74 o 
   1   7   6      748.83      803.26     45.55 o 
   2   7   6     4885.85     5057.12     94.21 o 
   3   7   6      429.70      279.16     99.86 o 
   4   7   6       69.20       82.27     19.68 o 
   5   7   6     1804.34     1836.67     78.69 o 
   6   7   6      700.49      602.55     87.62 o 
   7   7   6      441.39      447.45     70.53 o 
   8   7   6      144.63      110.49     47.12 o 
   9   7   6     3681.21     3279.44    167.54 o 
  10   7   6     1286.94     1241.90    117.76 o 
  11   7   6      707.26      544.50     92.27 o 
  12   7   6       33.98       54.11     40.04 o 
  13   7   6       11.40       13.12     39.11 o 
  14   7   6        2.93      -18.91     36.81 o 
  15   7   6       70.59       63.17     50.55 o 
  16   7   6        3.39       30.69     54.40 o 
 -16   8   6       43.17       76.21     45.43 o 
 -15   8   6       91.99      151.04     50.42 o 
 -14   8   6        2.55       85.10     50.62 o 
 -13   8   6       56.93       10.23     42.29 o 
 -12   8   6      124.01      214.69     51.88 o 
 -11   8   6      423.04      355.39     58.69 o 
 -10   8   6      368.89      354.07     56.86 o 
  -9   8   6     1405.12     1357.76     84.90 o 
  -8   8   6      672.81      650.96     69.21 o 
  -7   8   6     1480.00     1389.60     81.89 o 
  -6   8   6      645.65      670.59     65.98 o 
  -5   8   6      246.63      222.34     32.55 o 
  -4   8   6      782.82      705.71     42.91 o 
  -3   8   6      257.42      321.57     33.34 o 
  -2   8   6     3057.45     2983.35     82.11 o 
  -1   8   6      384.34      388.93     25.78 o 
   0   8   6     9484.47     9289.27    117.55 o 
   1   8   6      393.42      417.39     34.26 o 
   2   8   6     3047.82     3033.09     78.13 o 
   3   8   6      272.46      260.21     29.33 o 
   4   8   6      779.73      744.76     45.82 o 
   5   8   6      256.51      220.52     35.54 o 
   6   8   6      660.18      708.13     56.88 o 
   7   8   6     1528.45     1550.99    110.47 o 
   8   8   6      685.52      656.22     88.73 o 
   9   8   6     1437.92     1378.04    112.49 o 
  10   8   6      378.54      289.74     68.69 o 
  11   8   6      420.98      302.19     73.25 o 
  12   8   6      122.46      137.98     53.72 o 
  13   8   6       57.59       68.49     56.46 o 
  14   8   6        2.65       34.88     44.52 o 
  15   8   6       91.66       91.28     52.45 o 
  16   8   6       45.26      133.00     69.83 o 
 -15   9   6       74.86      122.80     52.84 o 
 -14   9   6       18.12       23.08     39.29 o 
 -13   9   6       56.89       38.10     46.84 o 
 -12   9   6      102.31       77.23     37.49 o 
 -11   9   6      105.78      119.27     40.12 o 
 -10   9   6       59.36       82.84     33.20 o 
  -9   9   6      518.76      544.92     68.93 o 
  -8   9   6      119.70      150.49     38.35 o 
  -7   9   6     1472.88     1378.39     84.84 o 
  -6   9   6      545.38      528.96     62.43 o 
  -5   9   6      560.99      540.13     63.23 o 
  -4   9   6     2453.80     2357.83    118.99 o 
  -3   9   6     3194.07     3125.01    103.56 o 
  -2   9   6     1359.13     1410.45     72.40 o 
  -1   9   6     1382.53     1384.24     60.38 o 
   0   9   6     5365.79     5532.77     96.52 o 
   1   9   6     1413.06     1420.10     56.86 o 
   2   9   6     1334.47     1323.83     55.82 o 
   3   9   6     3156.42     3064.60     85.61 o 
   4   9   6     2460.53     2532.27     88.79 o 
   5   9   6      534.71      554.30     69.97 o 
   6   9   6      555.54      646.05     59.93 o 
   7   9   6     1451.10     1451.68     80.61 o 
   8   9   6      124.22      177.46     53.17 o 
   9   9   6      518.43      568.24     91.51 o 
  10   9   6       54.91       27.99     33.40 o 
  11   9   6      103.38       83.89     47.44 o 
  12   9   6       99.17       32.27     44.09 o 
  13   9   6       56.63       43.53     45.79 o 
  14   9   6       16.87       16.50     43.46 o 
  15   9   6       74.02      108.18     63.53 o 
 -15  10   6       19.51       21.97     34.85 o 
 -14  10   6        7.17        5.12     35.97 o 
 -13  10   6       37.85       26.68     31.93 o 
 -12  10   6      443.58      521.17     73.18 o 
 -11  10   6        9.54       33.73     31.20 o 
 -10  10   6       83.46       84.88     36.24 o 
  -9  10   6      479.81      517.34     66.57 o 
  -8  10   6     1891.19     1733.06     98.09 o 
  -7  10   6       37.31       50.25     29.03 o 
  -6  10   6      594.50      574.88     67.12 o 
  -5  10   6      769.50      777.36     75.74 o 
  -4  10   6     1278.59     1298.69    100.68 o 
  -3  10   6     2063.19     1947.60     85.28 o 
  -2  10   6      367.18      324.83     46.24 o 
  -1  10   6     1878.00     1866.27     73.54 o 
   0  10   6      731.78      617.45     48.33 o 
   1  10   6     1932.10     1940.44     83.35 o 
   2  10   6      361.45      323.98     36.79 o 
   3  10   6     2096.05     2182.47     86.70 o 
   4  10   6     1287.27     1314.34     62.39 o 
   5  10   6      792.32      752.20     59.56 o 
   6  10   6      575.52      621.10     62.02 o 
   7  10   6       39.49       29.89     27.41 o 
   8  10   6     1921.64     1855.78     95.07 o 
   9  10   6      484.45      473.06     87.25 o 
  10  10   6       87.80       98.76     48.22 o 
  11  10   6       10.92       16.90     40.01 o 
  12  10   6      434.65      497.18     96.50 o 
  13  10   6       36.24       88.78     55.99 o 
  14  10   6        6.40       -7.45     40.03 o 
  15  10   6       20.14        8.61     46.65 o 
 -14  11   6       87.36      153.47     53.22 o 
 -13  11   6       27.51       45.29     32.94 o 
 -12  11   6       31.20       18.57     30.55 o 
 -11  11   6        3.96       -0.89     29.80 o 
 -10  11   6       70.35       60.42     33.53 o 
  -9  11   6       38.74       22.52     30.61 o 
  -8  11   6      133.09      129.99     38.50 o 
  -7  11   6      181.74      199.52     44.36 o 
  -6  11   6     1186.38     1104.76     83.32 o 
  -5  11   6     1137.39     1151.14     88.59 o 
  -4  11   6      566.83      638.32     90.06 o 
  -3  11   6      924.73      947.88    103.36 o 
  -2  11   6      841.19      736.09     64.63 o 
  -1  11   6      665.02      564.73     50.79 o 
   0  11   6       20.89       15.74     17.89 o 
   1  11   6      664.45      649.80     54.52 o 
   2  11   6      821.21      738.79     61.15 o 
   3  11   6      939.27     1020.55     57.33 o 
   4  11   6      575.97      619.30     51.92 o 
   5  11   6     1146.51     1099.22     87.46 o 
   6  11   6     1178.41     1071.69     73.97 o 
   7  11   6      193.93      222.87     45.72 o 
   8  11   6      135.01      127.51     37.85 o 
   9  11   6       38.60       75.72     43.20 o 
  10  11   6       64.70      102.60     52.69 o 
  11  11   6        3.43      -16.14     39.05 o 
  12  11   6       31.01       66.41     49.98 o 
  13  11   6       27.60       12.62     42.62 o 
  14  11   6       82.35       97.97     59.19 o 
 -13  12   6        7.53       39.83     33.87 o 
 -12  12   6      106.68      179.30     50.38 o 
 -11  12   6       24.03       29.16     34.40 o 
 -10  12   6      124.75      182.82     48.89 o 
  -9  12   6       30.28       32.62     33.37 o 
  -8  12   6      135.11      141.48     42.29 o 
  -7  12   6      211.43      193.24     44.55 o 
  -6  12   6       72.09       86.42     34.48 o 
  -5  12   6      105.07       81.55     34.41 o 
  -4  12   6      697.44      658.90     94.58 o 
  -3  12   6      749.85      799.45    137.45 o 
  -2  12   6      867.95      883.67     75.64 o 
  -1  12   6     2994.50     2697.89     94.51 o 
   0  12   6     3490.61     3005.53    130.75 o 
   1  12   6     3027.52     2585.04     94.41 o 
   2  12   6      890.07      880.97     67.53 o 
   3  12   6      711.97      722.11     63.05 o 
   4  12   6      671.30      569.44     80.66 o 
   5  12   6      105.06       99.52     33.27 o 
   6  12   6       73.69       78.02     32.81 o 
   7  12   6      204.21      237.29     46.07 o 
   8  12   6      136.21      190.88     45.28 o 
   9  12   6       30.41       65.92     35.27 o 
  10  12   6      126.02      174.74     62.03 o 
  11  12   6       23.07       43.29     42.48 o 
  12  12   6      107.02      123.29     53.57 o 
  13  12   6        6.67       -4.15     34.29 o 
 -13  13   6       14.89       70.02     51.37 o 
 -12  13   6       86.64      145.28     43.05 o 
 -11  13   6      128.75      183.47     49.31 o 
 -10  13   6      127.64      110.11     41.65 o 
  -9  13   6      243.48      294.32     58.76 o 
  -8  13   6      118.98       85.97     38.39 o 
  -7  13   6      512.99      470.76     68.89 o 
  -6  13   6        0.83       22.34     29.50 o 
  -5  13   6      256.83      207.09     48.65 o 
  -4  13   6      137.05      122.55     50.78 o 
  -3  13   6       94.75       83.31     42.76 o 
  -2  13   6     1851.91     1674.39     96.92 o 
  -1  13   6      439.18      485.27     64.54 o 
   0  13   6      419.01      435.99     50.91 o 
   1  13   6      439.01      414.44     49.40 o 
   2  13   6     1842.45     1655.24     79.84 o 
   3  13   6       92.93       83.19     31.74 o 
   4  13   6      134.71      187.26     40.63 o 
   5  13   6      268.88      263.30     57.32 o 
   6  13   6        2.00       27.04     26.90 o 
   7  13   6      501.73      533.16     67.87 o 
   8  13   6      116.68      126.00     40.40 o 
   9  13   6      244.76      254.01     51.97 o 
  10  13   6      126.85      108.99     56.84 o 
  11  13   6      126.42      172.73     75.43 o 
  12  13   6       85.64       90.68     49.87 o 
  13  13   6       14.93       37.50     46.47 o 
 -12  14   6       14.49       36.00     44.65 o 
 -11  14   6        6.50       37.92     45.99 o 
 -10  14   6      136.03      149.35     45.04 o 
  -9  14   6       99.78      111.55     42.05 o 
  -8  14   6      461.35      443.64     70.03 o 
  -7  14   6      147.32      145.00     46.13 o 
  -6  14   6      324.40      277.90     56.49 o 
  -5  14   6      206.65      167.46     47.52 o 
  -4  14   6       59.08       76.98     44.75 o 
  -3  14   6      217.88      221.87     61.62 o 
  -2  14   6      468.11      471.29     86.62 o 
  -1  14   6      214.15      204.40     61.22 o 
   0  14   6       57.88       57.70     39.93 o 
   1  14   6      206.92      201.26     58.07 o 
   2  14   6      470.16      511.24     69.07 o 
   3  14   6      221.39      268.16     63.96 o 
   4  14   6       63.56       54.66     38.96 o 
   5  14   6      202.13      248.41     94.55 o 
   6  14   6      335.74      392.94    116.53 o 
   7  14   6      146.67       97.56     80.39 o 
   8  14   6      459.17      537.13     95.26 o 
   9  14   6       97.55      180.44     62.69 o 
  10  14   6      137.49      141.50     60.22 o 
  11  14   6        6.20       15.14     41.96 o 
  12  14   6       15.17       18.45     40.29 o 
 -11  15   6        0.45       36.45     42.71 o 
 -10  15   6       58.05       45.38     43.17 o 
  -9  15   6       71.83      122.46     42.13 o 
  -8  15   6       47.89       69.63     38.82 o 
  -7  15   6       47.95       31.09     32.49 o 
  -6  15   6       76.67      100.46     42.89 o 
  -5  15   6       93.01      120.75     44.57 o 
  -4  15   6      287.13      240.84     67.91 o 
  -3  15   6      101.43       85.24     48.42 o 
  -2  15   6      507.19      443.17     97.71 o 
  -1  15   6     1254.74     1165.37    127.96 o 
   0  15   6      290.91      295.15     72.19 o 
   1  15   6     1255.72     1049.91    123.63 o 
   2  15   6      481.77      441.05     83.41 o 
   3  15   6       96.52       97.82     44.62 o 
   4  15   6      291.76      365.35     74.26 o 
   5  15   6       93.05       98.46     77.68 o 
   6  15   6       74.03      160.79     93.64 o 
   7  15   6       51.64       44.86     67.75 o 
   8  15   6       48.31       38.54     71.66 o 
   9  15   6       73.33      108.10     75.88 o 
  10  15   6       57.72       15.66     56.31 o 
  11  15   6        0.37       21.49     37.29 o 
 -10  16   6       95.99      132.28     56.98 o 
  -9  16   6       61.07       76.23     44.64 o 
  -8  16   6       92.05       82.52     42.83 o 
  -7  16   6      186.48      145.91     45.71 o 
  -6  16   6      250.03      263.56     57.86 o 
  -5  16   6      321.79      361.84     67.92 o 
  -4  16   6      176.46       88.10     52.55 o 
  -3  16   6        3.28      -34.89     30.55 o 
  -2  16   6      202.80      223.59     65.36 o 
  -1  16   6      136.58       84.16     47.20 o 
   0  16   6       84.96       71.35     44.38 o 
   1  16   6      138.50      161.02     59.23 o 
   2  16   6      206.45      199.21     61.06 o 
   3  16   6        2.73       15.52     36.01 o 
   4  16   6      183.57      162.26     56.46 o 
   5  16   6      319.20      367.95    114.12 o 
   6  16   6      251.33      278.82    113.82 o 
   7  16   6      186.67      312.54    115.02 o 
   8  16   6      100.48      226.13     87.32 o 
   9  16   6       57.60      116.53     75.58 o 
  10  16   6       96.37      205.95    104.48 o 
  -9  17   6       51.89       53.72     48.03 o 
  -8  17   6       24.91       29.48     36.05 o 
  -7  17   6      299.19      279.73     72.54 o 
  -6  17   6       10.65       -3.02     39.97 o 
  -5  17   6      674.04      728.58     90.65 o 
  -4  17   6       19.44       43.22     43.63 o 
  -3  17   6        1.60       10.76     39.09 o 
  -2  17   6       32.53       27.10     40.72 o 
  -1  17   6      511.22      487.65     96.74 o 
   0  17   6      280.05      262.34     71.45 o 
   1  17   6      508.09      418.64     86.55 o 
   2  17   6       32.15       36.92     41.32 o 
   3  17   6        1.48       12.05     37.36 o 
   4  17   6       20.75       65.35     47.12 o 
   6  17   6        8.83      -11.44     56.31 o 
   7  17   6      309.93      237.87    101.77 o 
   8  17   6       24.65       -0.30     52.99 o 
   9  17   6       51.83      110.81     67.45 o 
  -7  18   6       39.82       19.00     40.53 o 
  -6  18   6       19.77        0.51     35.29 o 
  -5  18   6      110.99      177.78     65.14 o 
  -4  18   6      218.03      207.50     70.31 o 
  -3  18   6       52.70        6.96     34.87 o 
  -2  18   6       88.26      124.19     52.85 o 
  -1  18   6      175.52      174.50     61.69 o 
   0  18   6       45.51      104.48     51.11 o 
   1  18   6      172.74      166.07     61.20 o 
   2  18   6       88.06      138.94     52.76 o 
   3  18   6       52.15       25.69     36.90 o 
   4  18   6      218.37      234.26     93.64 o 
   7  18   6       40.64       80.09     65.34 o 
  -5  19   6      139.76      183.10     70.39 o 
  -4  19   6       90.89      128.88     54.83 o 
  -3  19   6       93.84       90.08     46.41 o 
  -2  19   6      470.56      460.73     96.30 o 
  -1  19   6      118.37      115.81     52.35 o 
   0  19   6      221.55      238.64     66.68 o 
   1  19   6      115.71      146.95     56.03 o 
   2  19   6      474.67      500.13    148.14 o 
   3  19   6       95.60       71.66     63.83 o 
   4  19   6       88.06       50.59     54.50 o 
   5  19   6      139.12      249.91    108.70 o 
   1   0   7     5726.81     6119.58     78.69 o 
   2   0   7     1116.61      999.42     33.49 o 
   3   0   7    31530.29    34855.32    215.47 o 
   4   0   7      188.06      169.03     22.45 o 
   5   0   7      534.31      561.82     41.75 o 
   6   0   7      163.13      122.45     27.40 o 
   7   0   7     5832.84     6035.63    155.08 o 
   8   0   7     3442.21     3438.75    116.16 o 
   9   0   7      153.21      222.21     41.52 o 
  10   0   7     1023.39      924.12     78.61 o 
  11   0   7      284.85      236.46     47.82 o 
  12   0   7      103.59      165.01     43.00 o 
  13   0   7      502.38      469.33     66.70 o 
  14   0   7       56.55       36.44     33.17 o 
  15   0   7       25.47       13.61     40.56 o 
  16   0   7       19.11      104.37     41.24 o 
  17   0   7       22.01       37.34     56.91 o 
 -17   1   7       47.02       72.34     41.16 o 
 -16   1   7      131.75      174.36     54.80 o 
 -15   1   7      195.17      212.89     61.63 o 
 -14   1   7       61.90       67.71     46.25 o 
 -13   1   7      211.39      264.19     53.61 o 
 -12   1   7      103.66      119.08     40.10 o 
 -11   1   7      383.69      382.19     57.80 o 
 -10   1   7      972.14     1081.76     85.43 o 
  -9   1   7     1158.03     1099.74     74.52 o 
  -8   1   7      213.64      267.70     43.34 o 
  -7   1   7      350.44      339.24     45.94 o 
  -6   1   7     2073.62     2424.09     76.67 o 
  -5   1   7     2220.45     2370.27     61.97 o 
  -4   1   7     8180.65     7962.66    136.49 o 
  -3   1   7     2027.36     2087.64     62.18 o 
  -2   1   7     2566.69     2158.18    132.91 o 
  -1   1   7      226.55      171.70     20.96 o 
   0   1   7     1053.02     1038.96     27.19 o 
   1   1   7      240.35      186.97     14.75 o 
   2   1   7     2535.64     2314.70     46.05 o 
   3   1   7     2059.79     2051.61     59.02 o 
   4   1   7     8399.21     8033.57    122.54 o 
   5   1   7     2153.96     2276.80     70.34 o 
   6   1   7     2084.49     2455.35     88.26 o 
   7   1   7      338.73      384.52     47.19 o 
   8   1   7      243.59      315.43     46.41 o 
   9   1   7     1193.11     1072.09     73.58 o 
  10   1   7      962.99      954.67     79.90 o 
  11   1   7      391.29      396.66     60.59 o 
  12   1   7      111.72      193.67     46.34 o 
  13   1   7      211.21      286.71     53.98 o 
  14   1   7       58.15       66.14     37.40 o 
  15   1   7      199.88      212.05     67.10 o 
  16   1   7      131.08      175.54     78.59 o 
  17   1   7       46.27        0.30     49.68 o 
 -17   2   7       35.45       32.62     37.34 o 
 -16   2   7       54.03       67.94     54.20 o 
 -15   2   7       59.68       83.73     53.78 o 
 -14   2   7      351.76      448.34     89.20 o 
 -13   2   7      159.01       96.01     50.59 o 
 -12   2   7      115.16      153.68     42.44 o 
 -11   2   7      165.38      146.34     41.06 o 
 -10   2   7     2042.14     2170.49    102.77 o 
  -9   2   7      870.56      726.69     68.01 o 
  -8   2   7      773.61      930.82     68.04 o 
  -7   2   7     1939.56     1927.33     69.62 o 
  -6   2   7     1338.64     1288.27     63.76 o 
  -5   2   7     3845.27     3898.29     79.57 o 
  -4   2   7     1817.45     1839.07     52.92 o 
  -3   2   7     3146.51     3255.26     67.33 o 
  -2   2   7     5856.59     5429.62     84.55 o 
  -1   2   7      991.22     1135.12     52.66 o 
   0   2   7     1303.09     1130.65     41.49 o 
   1   2   7      989.57     1111.20     40.12 o 
   2   2   7     5854.74     5662.84     88.16 o 
   3   2   7     3248.05     3399.68     72.75 o 
   4   2   7     1860.67     1930.18     59.97 o 
   5   2   7     3875.97     3921.25     90.20 o 
   6   2   7     1341.29     1349.01     65.66 o 
   7   2   7     1945.57     1863.17     80.29 o 
   8   2   7      781.85      968.45     65.09 o 
   9   2   7      853.43      741.38     68.05 o 
  10   2   7     1965.94     2071.36    101.13 o 
  11   2   7      175.95      140.76     41.95 o 
  12   2   7      118.10      140.57     40.38 o 
  13   2   7      157.05      161.19     42.44 o 
  14   2   7      342.64      397.25     81.17 o 
  15   2   7       57.77       44.35     44.49 o 
  16   2   7       56.23       64.02     41.41 o 
  17   2   7       34.72        3.01     59.02 o 
 -17   3   7       36.50       56.78     42.39 o 
 -16   3   7       95.08      123.07     52.59 o 
 -15   3   7      483.54      519.60     94.76 o 
 -14   3   7      144.80      174.99     61.73 o 
 -13   3   7      104.79      139.62     53.15 o 
 -12   3   7      670.91      592.38     93.45 o 
 -11   3   7      433.18      405.38     61.00 o 
 -10   3   7     2015.61     2022.53     99.86 o 
  -9   3   7      698.00      730.12     65.02 o 
  -8   3   7      248.76      237.74     33.43 o 
  -7   3   7      310.65      355.11     36.93 o 
  -6   3   7      510.12      565.22     37.43 o 
  -5   3   7     1492.59     1419.94     50.06 o 
  -4   3   7     5569.50     5328.39     91.55 o 
  -3   3   7     1039.32      961.53     39.27 o 
  -2   3   7     3984.00     3478.30     78.63 o 
  -1   3   7     2082.77     2029.83     46.65 o 
   0   3   7    17498.94    17187.95    165.08 o 
   1   3   7     2144.58     2136.99     59.20 o 
   2   3   7     4036.53     3408.75     64.77 o 
   3   3   7     1114.97      977.38     38.59 o 
   4   3   7     5656.61     5428.33    103.48 o 
   5   3   7     1461.34     1325.65     58.73 o 
   6   3   7      484.14      541.38     47.75 o 
   7   3   7      315.58      378.60     45.95 o 
   8   3   7      245.48      259.28     42.42 o 
   9   3   7      693.56      718.71     65.47 o 
  10   3   7     2002.34     1868.01     97.02 o 
  11   3   7      428.86      390.15     60.59 o 
  12   3   7      679.09      568.22    101.62 o 
  13   3   7      100.97       60.04     42.27 o 
  14   3   7      145.45      119.39     53.07 o 
  15   3   7      481.10      521.93     97.61 o 
  16   3   7       93.57       83.91     54.71 o 
  17   3   7       34.64       22.64     46.10 o 
 -16   4   7       28.85        0.54     34.08 o 
 -15   4   7       43.62       66.23     48.34 o 
 -14   4   7      139.05      159.31     61.39 o 
 -13   4   7      277.17      252.31     66.25 o 
 -12   4   7       66.25       77.31     47.88 o 
 -11   4   7     1572.54     1616.63    156.27 o 
 -10   4   7       25.60       46.25     28.46 o 
  -9   4   7     1753.17     1525.44     84.46 o 
  -8   4   7      197.89      171.43     48.78 o 
  -7   4   7      832.94      853.98     51.79 o 
  -6   4   7     2555.74     2369.51    146.14 o 
  -5   4   7     1246.88     1129.85     45.60 o 
  -4   4   7      752.48      760.60     37.52 o 
  -3   4   7     5281.63     5576.47     94.13 o 
  -2   4   7     1839.56     2161.66     68.54 o 
  -1   4   7     1332.78     1309.56     39.80 o 
   0   4   7     1029.06      888.54     34.23 o 
   1   4   7     1340.09     1337.17     49.72 o 
   2   4   7     1724.93     2033.91     79.98 o 
   3   4   7     5272.19     5509.63    123.22 o 
   4   4   7      699.42      653.39     50.10 o 
   5   4   7     1249.19     1153.23     57.48 o 
   6   4   7     2493.69     2614.91     86.19 o 
   7   4   7      846.34      875.05     58.61 o 
   8   4   7      207.54      286.42     43.57 o 
   9   4   7     1752.24     1600.46     85.21 o 
  10   4   7       25.55       26.87     29.46 o 
  11   4   7     1580.07     1494.79    118.45 o 
  12   4   7       62.76       47.31     40.98 o 
  13   4   7      274.00      241.03     68.13 o 
  14   4   7      143.22      118.68     63.98 o 
  15   4   7       41.33       39.74     45.93 o 
  16   4   7       28.06       40.64     46.66 o 
 -16   5   7        5.82       52.08     42.39 o 
 -15   5   7       56.35       78.44     50.51 o 
 -14   5   7       11.78       31.37     40.86 o 
 -13   5   7       55.13       68.98     45.97 o 
 -12   5   7      409.17      472.73     84.42 o 
 -11   5   7      342.05      359.80     74.29 o 
 -10   5   7      111.78      187.54     39.54 o 
  -9   5   7      469.92      491.57     60.59 o 
  -8   5   7     1187.88     1183.52     60.29 o 
  -7   5   7      568.61      609.01     40.38 o 
  -6   5   7      106.68      127.41     21.55 o 
  -5   5   7       34.69       31.39     13.69 o 
  -4   5   7      954.45     1000.20     49.45 o 
  -3   5   7     5295.35     5519.84    105.04 o 
  -2   5   7       91.20       90.22     20.23 o 
  -1   5   7      149.01      223.46     28.02 o 
   0   5   7      943.12      843.87     33.64 o 
   1   5   7      175.17      258.19     18.95 o 
   2   5   7       78.55       77.43     19.64 o 
   3   5   7     5155.13     4757.16    552.99 o 
   4   5   7     1008.79     1062.80     73.77 o 
   5   5   7       31.27       49.84     17.85 o 
   6   5   7      120.14      157.34     29.00 o 
   7   5   7      573.26      647.20     78.88 o 
   8   5   7     1210.02     1283.77    101.30 o 
   9   5   7      466.75      475.08     77.15 o 
  10   5   7      118.17      169.12     56.31 o 
  11   5   7      332.65      398.80     76.55 o 
  12   5   7      401.27      361.46     75.84 o 
  13   5   7       61.24       78.23     44.67 o 
  14   5   7       12.56       23.31     44.82 o 
  15   5   7       55.20        9.22     43.38 o 
  16   5   7        6.27      -41.88     40.31 o 
 -16   6   7       29.64      110.53     47.39 o 
 -15   6   7       10.17       32.32     38.43 o 
 -14   6   7      279.89      239.16     66.97 o 
 -13   6   7       48.99       85.89     52.98 o 
 -12   6   7       66.68       94.19     44.27 o 
 -11   6   7       48.69       93.88     46.95 o 
 -10   6   7      426.06      382.48     57.87 o 
  -9   6   7       47.86       87.69     36.32 o 
  -8   6   7       91.13       90.83     31.71 o 
  -7   6   7      648.65      690.09     43.25 o 
  -6   6   7      308.43      426.39     35.00 o 
  -5   6   7      497.03      586.87     37.26 o 
  -4   6   7     1885.17     1932.14     58.87 o 
  -3   6   7     1753.34     1501.24     68.72 o 
  -2   6   7     2457.14     2398.65     72.50 o 
  -1   6   7     1355.68     1418.71     45.27 o 
   0   6   7      550.05      639.16     29.02 o 
   1   6   7     1368.24     1440.68     41.27 o 
   2   6   7     2410.76     2454.31     55.87 o 
   3   6   7     1717.18     1228.07    310.86 o 
   4   6   7     1848.02     1918.22     97.55 o 
   5   6   7      468.04      536.18     81.45 o 
   6   6   7      315.50      392.68     62.16 o 
   7   6   7      641.64      702.37     83.81 o 
   8   6   7       94.71      133.37     44.28 o 
   9   6   7       48.24       48.42     35.28 o 
  10   6   7      430.45      445.88     81.02 o 
  11   6   7       50.13       51.64     37.20 o 
  12   6   7       63.12       79.95     50.59 o 
  13   6   7       49.47       77.22     43.98 o 
  14   6   7      276.64      255.87     73.54 o 
  15   6   7        9.05       25.78     41.80 o 
  16   6   7       30.40       -1.01     48.47 o 
 -16   7   7       25.72       41.79     42.88 o 
 -15   7   7       17.28       10.01     38.69 o 
 -14   7   7       92.96       97.36     65.19 o 
 -13   7   7      247.82      247.93     72.35 o 
 -12   7   7      275.79      338.94     77.74 o 
 -11   7   7      312.89      325.60     55.98 o 
 -10   7   7     1231.20     1347.15     87.81 o 
  -9   7   7      274.48      305.69     51.41 o 
  -8   7   7      195.67      159.03     37.76 o 
  -7   7   7      696.53      734.76     69.25 o 
  -6   7   7     2208.16     1994.73     87.61 o 
  -5   7   7      160.93      234.34     27.67 o 
  -4   7   7      103.04       60.70     18.26 o 
  -3   7   7      654.72      714.64     42.53 o 
  -2   7   7     2674.19     2283.65    115.01 o 
  -1   7   7     4086.47     4075.52     80.10 o 
   0   7   7     1206.40     1248.41     38.70 o 
   1   7   7     4068.36     4162.55     80.65 o 
   2   7   7     2682.78     2489.52     65.21 o 
   3   7   7      644.35      735.23     39.57 o 
   4   7   7      100.58       88.03     20.65 o 
   5   7   7      155.44      233.10     50.54 o 
   6   7   7     2222.66     2070.94    118.41 o 
   7   7   7      677.99      701.07     86.04 o 
   8   7   7      174.26      201.90     54.53 o 
   9   7   7      275.85      266.85     63.44 o 
  10   7   7     1277.01     1344.31    122.94 o 
  11   7   7      304.32      289.14     70.88 o 
  12   7   7      294.48      355.88     80.23 o 
  13   7   7      246.58      166.41     60.70 o 
  14   7   7       92.18      153.60     62.42 o 
  15   7   7       17.45       37.15     50.81 o 
  16   7   7       26.22        9.98     48.51 o 
 -15   8   7       22.27       11.56     38.09 o 
 -14   8   7       19.63       64.17     44.47 o 
 -13   8   7       69.72      107.80     54.20 o 
 -12   8   7       18.97       17.92     29.32 o 
 -11   8   7       20.16       17.51     30.78 o 
 -10   8   7      941.21      947.91     82.80 o 
  -9   8   7      375.32      371.85     56.52 o 
  -8   8   7      842.57      822.51     76.96 o 
  -7   8   7      378.57      406.27     55.37 o 
  -6   8   7      315.38      329.09     49.76 o 
  -5   8   7     2539.13     2312.37     67.85 o 
  -4   8   7     1142.69     1183.03     53.73 o 
  -3   8   7      491.38      526.49     42.82 o 
  -2   8   7      126.53      120.01     42.50 o 
  -1   8   7     1488.47     1441.40     51.68 o 
   0   8   7     2187.63     2198.06     56.43 o 
   1   8   7     1477.17     1424.03     52.62 o 
   2   8   7      135.24      182.11     25.04 o 
   3   8   7      476.04      477.87     38.48 o 
   4   8   7     1170.40     1221.22     53.96 o 
   5   8   7     2554.38     2424.62     88.28 o 
   6   8   7      314.34      446.90     70.82 o 
   7   8   7      359.24      481.51    106.14 o 
   8   8   7      857.88      846.08    100.49 o 
   9   8   7      384.80      502.57     85.03 o 
  10   8   7      953.71      932.51    113.00 o 
  11   8   7       22.23       42.21     41.15 o 
  12   8   7       19.62      -25.45     34.97 o 
  13   8   7       69.26       92.93     58.22 o 
  14   8   7       18.62       39.50     46.39 o 
  15   8   7       21.81       10.06     61.12 o 
 -15   9   7       36.46      112.05     49.39 o 
 -14   9   7        5.38        0.73     34.06 o 
 -13   9   7      140.54       60.12     46.02 o 
 -12   9   7       56.94       39.75     33.49 o 
 -11   9   7       15.64       19.47     29.07 o 
 -10   9   7       91.51       41.21     31.10 o 
  -9   9   7      255.93      238.74     47.12 o 
  -8   9   7      219.44      292.60     51.99 o 
  -7   9   7      512.95      528.06     65.07 o 
  -6   9   7       85.84       85.20     30.90 o 
  -5   9   7       66.06       60.26     28.82 o 
  -4   9   7      579.03      512.22     52.80 o 
  -3   9   7     1598.37     1504.40     63.57 o 
  -2   9   7       81.30      102.30     25.57 o 
  -1   9   7     1378.35     1478.23     62.95 o 
   0   9   7       59.59       45.59     20.41 o 
   1   9   7     1396.67     1463.44     80.36 o 
   2   9   7       85.48      102.32     22.65 o 
   3   9   7     1623.76     1529.16     61.54 o 
   4   9   7      554.10      482.61     55.06 o 
   5   9   7       65.17       73.72     26.58 o 
   6   9   7       82.06      100.50     28.79 o 
   7   9   7      509.23      500.05     80.24 o 
   8   9   7      228.23      207.45     57.91 o 
   9   9   7      253.31      254.85     65.84 o 
  10   9   7       95.38       81.96     45.50 o 
  11   9   7       15.81        8.88     38.90 o 
  12   9   7       52.77        1.44     36.38 o 
  13   9   7      143.20      107.10     56.09 o 
  14   9   7        5.72       49.46     47.71 o 
  15   9   7       37.59      116.36     61.94 o 
 -14  10   7        8.69       13.78     36.50 o 
 -13  10   7       42.70       62.94     37.42 o 
 -12  10   7       71.52       44.94     35.54 o 
 -11  10   7      184.68      204.96     47.47 o 
 -10  10   7       42.94       54.18     32.24 o 
  -9  10   7        3.85       22.62     27.48 o 
  -8  10   7      825.40      877.85     85.59 o 
  -7  10   7     1120.36      978.87     86.69 o 
  -6  10   7     1056.21      985.25     81.39 o 
  -5  10   7      576.13      493.03     62.83 o 
  -4  10   7     2136.62     2057.27    129.32 o 
  -3  10   7      133.30      198.07     39.33 o 
  -2  10   7     2335.06     2188.54    116.99 o 
  -1  10   7      836.16      786.79     51.60 o 
   0  10   7     1378.35     1315.58     62.38 o 
   1  10   7      861.40      848.59     53.50 o 
   2  10   7     2378.78     2303.93     91.01 o 
   3  10   7      141.62      201.99     30.43 o 
   4  10   7     2153.21     1477.11    468.70 o 
   5  10   7      577.16      648.09     59.26 o 
   6  10   7     1059.59     1036.22     68.40 o 
   7  10   7     1125.29     1078.66     76.63 o 
   8  10   7      824.99      850.98    105.06 o 
   9  10   7        3.17       24.36     37.33 o 
  10  10   7       41.03       28.27     40.29 o 
  11  10   7      180.55      123.34     56.25 o 
  12  10   7       74.49       82.54     50.45 o 
  13  10   7       41.78       32.43     43.55 o 
  14  10   7        8.18       37.11     52.06 o 
 -14  11   7        2.63       -5.40     35.71 o 
 -13  11   7      134.50      173.71     46.59 o 
 -12  11   7       38.67       56.60     34.36 o 
 -11  11   7        6.67        3.95     30.84 o 
 -10  11   7       11.00       49.73     34.68 o 
  -9  11   7      181.94      122.51     41.78 o 
  -8  11   7      280.43      253.31     52.34 o 
  -7  11   7      724.67      636.17     75.48 o 
  -6  11   7        9.09       11.16     24.72 o 
  -5  11   7       37.24       69.48     31.56 o 
  -4  11   7      149.95      111.72     43.33 o 
  -3  11   7       46.34       45.93     30.97 o 
  -2  11   7      346.65      318.42     40.90 o 
  -1  11   7      202.01      208.94     34.78 o 
   0  11   7       64.27       90.47     25.62 o 
   1  11   7      225.78      221.96     35.04 o 
   2  11   7      326.24      345.43     47.16 o 
   3  11   7       44.15       28.95     22.55 o 
   4  11   7      153.57      123.89     29.07 o 
   5  11   7       36.11       41.93     25.17 o 
   6  11   7       11.81       40.05     27.56 o 
   7  11   7      712.22      693.43     69.54 o 
   8  11   7      270.13      293.16     69.15 o 
   9  11   7      176.50      172.11     57.56 o 
  10  11   7       12.63       38.86     51.94 o 
  11  11   7        6.07       10.72     37.69 o 
  12  11   7       39.50       50.59     45.17 o 
  13  11   7      132.10      145.16     61.47 o 
  14  11   7        2.66       13.91     48.09 o 
 -13  12   7       37.46       69.75     34.67 o 
 -12  12   7       21.23       50.14     32.50 o 
 -11  12   7       73.78      115.15     42.08 o 
 -10  12   7      194.17      199.28     49.95 o 
  -9  12   7       97.41      104.17     38.89 o 
  -8  12   7       71.53       68.23     35.20 o 
  -7  12   7      149.61      159.58     43.39 o 
  -6  12   7      326.10      319.76     58.25 o 
  -5  12   7       89.99       91.18     33.92 o 
  -4  12   7      100.62       50.27     39.57 o 
  -3  12   7      528.16      584.87     91.06 o 
  -2  12   7      893.19      808.35    102.64 o 
  -1  12   7      409.06      556.00     64.83 o 
   0  12   7      394.40      396.75     58.10 o 
   1  12   7      414.43      503.33     63.05 o 
   2  12   7      872.24      795.64     95.15 o 
   3  12   7      532.10      539.02     80.18 o 
   4  12   7       97.00       92.90     42.64 o 
   5  12   7       95.68      102.98     65.34 o 
   6  12   7      330.94      383.13     90.03 o 
   7  12   7      142.81      170.37     53.76 o 
   8  12   7       72.67       82.32     50.41 o 
   9  12   7       94.54      148.49     55.90 o 
  10  12   7      192.32      160.01     70.91 o 
  11  12   7       75.14      123.10     53.71 o 
  12  12   7       21.87       50.70     43.39 o 
  13  12   7       35.91       53.00     44.20 o 
 -12  13   7       37.72       62.34     37.97 o 
 -11  13   7       18.34       18.55     33.46 o 
 -10  13   7        6.79       12.26     32.83 o 
  -9  13   7        7.42       16.01     33.84 o 
  -8  13   7      177.02      192.51     47.74 o 
  -7  13   7      216.45      189.06     48.89 o 
  -6  13   7       68.37       36.52     30.76 o 
  -5  13   7      622.11      545.54     74.15 o 
  -4  13   7        5.03       34.68     39.14 o 
  -3  13   7      490.70      540.15     89.51 o 
  -2  13   7       29.85       36.61     33.90 o 
  -1  13   7      178.24      143.97     48.42 o 
   0  13   7       92.65      118.85     36.17 o 
   1  13   7      158.48      216.16     46.50 o 
   2  13   7       26.48       59.47     29.11 o 
   3  13   7      485.96      607.37    110.35 o 
   4  13   7        4.40        6.81     33.21 o 
   5  13   7      625.23      466.11    115.92 o 
   6  13   7       68.83       78.59     65.04 o 
   7  13   7      212.59      233.05     97.26 o 
   8  13   7      177.73      218.99     64.60 o 
   9  13   7        7.40       21.23     41.30 o 
  10  13   7        6.97      -17.36     35.84 o 
  11  13   7       18.90       20.78     41.22 o 
  12  13   7       37.48       28.79     46.61 o 
 -12  14   7       88.09       75.84     46.26 o 
 -11  14   7       33.59       50.77     36.98 o 
 -10  14   7      105.14      113.68     42.34 o 
  -9  14   7      206.68      205.21     51.21 o 
  -8  14   7       31.51       42.69     35.75 o 
  -7  14   7       81.70       75.85     40.56 o 
  -6  14   7      324.25      267.10     57.24 o 
  -5  14   7      122.02       75.54     37.98 o 
  -4  14   7      329.93      281.18     69.03 o 
  -3  14   7        9.77       25.57     37.45 o 
  -2  14   7      109.71       79.73     45.54 o 
  -1  14   7      198.98      217.56     61.27 o 
   0  14   7       80.28       35.75     39.69 o 
   1  14   7      195.79      180.12     57.22 o 
   2  14   7      115.30      141.36     41.68 o 
   3  14   7        9.14       18.63     30.75 o 
   4  14   7      322.93      284.99     66.08 o 
   5  14   7      117.82      100.87     76.18 o 
   6  14   7      331.14      457.07    129.77 o 
   7  14   7       75.37      160.79     92.14 o 
   8  14   7       28.83      -15.96     68.35 o 
   9  14   7      206.91      261.66    109.00 o 
  10  14   7      101.23       60.60     49.35 o 
  11  14   7       31.74       27.12     47.88 o 
  12  14   7       88.52       89.80     51.93 o 
 -11  15   7       80.04      140.83     59.35 o 
 -10  15   7      178.48      220.38     51.66 o 
  -9  15   7        3.57        7.16     30.68 o 
  -8  15   7       95.37       94.92     37.72 o 
  -7  15   7       38.40       60.24     38.69 o 
  -6  15   7      216.56      171.53     49.70 o 
  -5  15   7       88.22       86.84     42.48 o 
  -4  15   7       65.31       58.27     46.18 o 
  -3  15   7      334.76      362.27     79.71 o 
  -2  15   7       22.06       -3.70     35.82 o 
  -1  15   7      306.38      304.36     73.22 o 
   0  15   7       54.95       54.14     41.51 o 
   1  15   7      307.83      307.32     76.45 o 
   2  15   7       22.75       36.46     40.71 o 
   3  15   7      341.25      330.98     60.03 o 
   4  15   7       69.69       74.41     43.26 o 
   5  15   7       87.30       58.71     73.77 o 
   6  15   7      216.83      293.27    107.49 o 
   7  15   7       36.47       80.39     71.96 o 
   8  15   7       96.93      152.36     92.74 o 
   9  15   7        3.94      -13.25     54.50 o 
  10  15   7      177.50      162.90     83.71 o 
  11  15   7       81.15       65.34     72.26 o 
 -10  16   7       20.43       48.16     51.98 o 
  -9  16   7      301.52      266.05     57.22 o 
  -8  16   7      214.77      184.47     49.05 o 
  -7  16   7       81.07       90.98     36.86 o 
  -6  16   7       27.45       46.31     37.32 o 
  -5  16   7      217.33      169.26     52.81 o 
  -4  16   7        2.66       -7.64     38.12 o 
  -3  16   7       50.58       85.84     48.95 o 
  -2  16   7       98.57       40.61     43.01 o 
  -1  16   7       93.78      118.69     54.26 o 
   0  16   7        1.55       50.15     45.30 o 
   1  16   7       93.47      128.45     55.03 o 
   2  16   7       97.03      106.55     49.06 o 
   3  16   7       47.18       64.42     49.13 o 
   4  16   7        1.84       -5.19     36.79 o 
   5  16   7      210.46      157.78     96.35 o 
   6  16   7       25.82       65.04     69.86 o 
   7  16   7       76.96       40.35     69.25 o 
   8  16   7      209.45      239.98     97.56 o 
   9  16   7      306.22      402.57    127.67 o 
  10  16   7       21.87      -27.10     53.60 o 
  -8  17   7      110.75      111.19     50.85 o 
  -7  17   7       54.64       57.39     36.48 o 
  -6  17   7      393.69      358.34     61.91 o 
  -5  17   7      178.45      199.84     71.81 o 
  -4  17   7      106.26       83.49     49.13 o 
  -3  17   7      129.71      127.81     55.25 o 
  -2  17   7       18.70        7.29     51.64 o 
  -1  17   7      255.26      289.31     78.56 o 
   0  17   7       11.01       24.91     39.07 o 
   1  17   7      262.16      307.51     76.50 o 
   2  17   7       15.75       27.44     41.21 o 
   3  17   7      135.13       99.74     49.40 o 
   4  17   7      107.81       98.38     50.45 o 
   6  17   7      403.04      349.88    115.02 o 
   7  17   7       51.19      112.31     70.46 o 
   8  17   7      108.31       98.46     73.17 o 
  -6  18   7       11.55       -6.19     38.69 o 
  -5  18   7       20.13       13.80     31.62 o 
  -4  18   7        8.68      -10.44     34.31 o 
  -3  18   7       91.05      140.42     56.92 o 
  -2  18   7      196.97      244.47     70.86 o 
  -1  18   7       12.25        7.32     44.11 o 
   0  18   7       77.05      133.86     52.71 o 
   1  18   7       12.19        5.87     33.51 o 
   2  18   7      195.11      206.82     60.92 o 
   3  18   7       88.89       90.30     49.47 o 
   4  18   7       10.04       16.76     40.21 o 
   5  18   7       19.43       53.60     53.30 o 
  -4  19   7       14.35       -4.64     49.04 o 
  -3  19   7      139.51      126.87     62.63 o 
  -2  19   7      117.38      122.55     56.70 o 
  -1  19   7       94.89       42.59     42.72 o 
   0  19   7      188.23      218.33     66.72 o 
   1  19   7       93.93      106.09     48.47 o 
   2  19   7      118.19      160.54     60.83 o 
   3  19   7      142.37      164.59     62.76 o 
   4  19   7       12.64       13.25     55.70 o 
   0   0   8      603.83      545.45     33.52 o 
   1   0   8     1174.99     1004.29     35.12 o 
   2   0   8     1152.80     1327.28     40.60 o 
   3   0   8      328.65      438.77     28.73 o 
   4   0   8     4340.87     4516.51     97.43 o 
   5   0   8     1868.36     1842.81     66.22 o 
   6   0   8      213.88      216.20     30.61 o 
   7   0   8      736.23      812.77     62.22 o 
   8   0   8     6504.24     6539.82    165.22 o 
   9   0   8      110.78       82.09     31.59 o 
  10   0   8     4926.31     4641.92    153.86 o 
  11   0   8      957.08      860.23     82.03 o 
  12   0   8      512.24      481.89     65.05 o 
  13   0   8        0.39       25.22     32.73 o 
  14   0   8      538.50      581.87     77.57 o 
  15   0   8        4.54       59.02     54.50 o 
  16   0   8       93.85       83.71     63.23 o 
  17   0   8        0.72       52.09     62.93 o 
 -17   1   8       17.11        5.42     52.09 o 
 -16   1   8       51.55       95.43     68.80 o 
 -15   1   8       85.90      151.81     56.96 o 
 -14   1   8       83.11      111.03     59.29 o 
 -13   1   8        6.22       56.57     34.43 o 
 -12   1   8      131.88      178.98     45.04 o 
 -11   1   8     1896.08     1725.17    127.57 o 
 -10   1   8     1196.19     1237.08     82.05 o 
  -9   1   8       51.87       58.37     29.92 o 
  -8   1   8       49.19       39.70     25.33 o 
  -7   1   8     2596.73     2629.34    100.47 o 
  -6   1   8      985.94      984.19     44.89 o 
  -5   1   8    11099.87    12475.16    267.25 o 
  -4   1   8     3851.85     3596.76     74.18 o 
  -3   1   8     9487.89     9800.72    140.12 o 
  -2   1   8    14507.55    13735.68    136.49 o 
  -1   1   8      539.86      547.74     35.24 o 
   0   1   8     3254.46     2685.27     45.16 o 
   1   1   8      566.46      554.69     23.06 o 
   2   1   8    14597.66    14199.82    178.45 o 
   3   1   8     9589.62     9951.67    135.37 o 
   4   1   8     3892.03     3549.84     85.19 o 
   5   1   8    10930.00    11998.41    165.54 o 
   6   1   8     1012.73     1021.28     52.37 o 
   7   1   8     2625.47     2761.88    102.01 o 
   8   1   8       52.64       43.27     26.54 o 
   9   1   8       57.25       81.12     31.81 o 
  10   1   8     1163.31     1207.21     82.16 o 
  11   1   8     1889.78     1670.31     98.03 o 
  12   1   8      131.13      117.04     39.34 o 
  13   1   8        5.04        2.45     29.81 o 
  14   1   8       81.89       78.08     48.54 o 
  15   1   8       84.45      106.99     51.21 o 
  16   1   8       50.98       62.93     56.61 o 
  17   1   8       19.14       -5.12     63.23 o 
 -16   2   8       24.55       94.52     46.23 o 
 -15   2   8      168.29      173.48     62.87 o 
 -14   2   8      228.49      340.53     79.34 o 
 -13   2   8      357.12      376.95     80.10 o 
 -12   2   8     1316.92     1423.54     95.13 o 
 -11   2   8      428.93      528.70     68.26 o 
 -10   2   8     2272.97     2191.30    106.81 o 
  -9   2   8     2347.35     2280.77    103.80 o 
  -8   2   8      771.48      981.59     83.82 o 
  -7   2   8     2301.41     2076.54     66.80 o 
  -6   2   8      806.61      928.70     43.96 o 
  -5   2   8      808.37      825.66     40.45 o 
  -4   2   8     3624.57     4007.46     80.28 o 
  -3   2   8     3381.35     3847.60     76.88 o 
  -2   2   8     4692.04     4945.60     99.35 o 
  -1   2   8    10540.29    10577.00    166.60 o 
   0   2   8      112.79       74.65     15.22 o 
   1   2   8    10677.82    10777.19    130.89 o 
   2   2   8     4714.12     4868.73    110.50 o 
   3   2   8     3525.77     3950.11     82.39 o 
   4   2   8     3555.20     3923.17     87.60 o 
   5   2   8      800.41      776.84     60.93 o 
   6   2   8      821.58      967.88     65.47 o 
   7   2   8     2352.66     2132.05     88.73 o 
   8   2   8      757.17      863.37     68.23 o 
   9   2   8     2315.59     2135.96    100.15 o 
  10   2   8     2282.03     2096.87    104.78 o 
  11   2   8      444.18      366.69     57.99 o 
  12   2   8     1295.19     1401.48    117.74 o 
  13   2   8      351.08      447.74     84.55 o 
  14   2   8      231.22      281.51     74.63 o 
  15   2   8      169.84      189.15     69.86 o 
  16   2   8       24.94       13.16     45.53 o 
 -16   3   8       73.85       67.83     45.89 o 
 -15   3   8       43.71       48.48     40.03 o 
 -14   3   8      807.13      895.01    124.43 o 
 -13   3   8      194.00      241.52     67.20 o 
 -12   3   8      572.19      708.31    101.05 o 
 -11   3   8       98.36      137.88     41.65 o 
 -10   3   8     1020.86     1098.10     82.73 o 
  -9   3   8      200.35      193.95     50.97 o 
  -8   3   8      566.85      666.39     53.72 o 
  -7   3   8       89.51      121.83     24.03 o 
  -6   3   8      910.66      938.24     45.57 o 
  -5   3   8      114.78      158.37     22.67 o 
  -4   3   8     1423.16     1497.79     51.49 o 
  -3   3   8     3613.19     3975.75     83.47 o 
  -2   3   8      273.74      298.43     30.87 o 
  -1   3   8     5172.49     4606.13     74.59 o 
   0   3   8     2388.17     2710.51     59.57 o 
   1   3   8     5108.90     4656.30     90.33 o 
   2   3   8      288.27      244.41     35.63 o 
   3   3   8     3568.64     3925.54     78.16 o 
   4   3   8     1462.12     1583.83     54.58 o 
   5   3   8       94.96      144.98     27.06 o 
   6   3   8      916.85      949.34     55.92 o 
   7   3   8       86.49      124.10     31.11 o 
   8   3   8      578.50      620.04     61.02 o 
   9   3   8      215.12      217.39     44.39 o 
  10   3   8     1069.05     1200.81    103.69 o 
  11   3   8      106.87      129.25     50.42 o 
  12   3   8      563.59      596.46    146.64 o 
  13   3   8      195.74      184.16     61.26 o 
  14   3   8      806.97      776.88    116.68 o 
  15   3   8       43.60       11.54     43.70 o 
  16   3   8       71.32       87.66     54.40 o 
 -16   4   8       16.81        7.92     36.93 o 
 -15   4   8        1.35        6.37     39.70 o 
 -14   4   8       94.13      122.52     54.22 o 
 -13   4   8      179.79      241.70     71.20 o 
 -12   4   8      450.10      478.49     87.22 o 
 -11   4   8       68.00       79.96     43.46 o 
 -10   4   8     1342.25     1100.66    158.52 o 
  -9   4   8      104.24      122.56     28.93 o 
  -8   4   8      941.57      830.87     55.28 o 
  -7   4   8       61.38       75.33     20.64 o 
  -6   4   8      501.23      490.71     38.19 o 
  -5   4   8      837.70      993.83     44.46 o 
  -4   4   8     9117.66     8489.10    123.12 o 
  -3   4   8     8713.14     8976.65    124.78 o 
  -2   4   8     2043.71     2126.36     46.02 o 
  -1   4   8     6871.31     7184.89     91.13 o 
   0   4   8     4468.66     4629.76     78.70 o 
   1   4   8     6942.03     7100.87    113.53 o 
   2   4   8     2044.76     2056.27     65.29 o 
   3   4   8     8657.79     8834.96    114.08 o 
   4   4   8     9129.90     8583.23    156.89 o 
   5   4   8      868.95     1042.80     52.58 o 
   6   4   8      487.33      470.74     45.38 o 
   7   4   8       65.52       93.16     28.24 o 
   8   4   8      936.28      839.00     96.65 o 
   9   4   8      106.62      123.18     44.80 o 
  10   4   8     1333.37     1180.03    110.56 o 
  11   4   8       65.12      113.21     45.99 o 
  12   4   8      410.15      377.17     76.18 o 
  13   4   8      181.88      201.77     61.96 o 
  14   4   8       93.80       79.88     50.87 o 
  15   4   8        1.25       -2.86     39.75 o 
  16   4   8       17.22       16.78     46.30 o 
 -16   5   8       63.68       96.76     45.28 o 
 -15   5   8       18.43       19.86     42.30 o 
 -14   5   8       81.41      194.70     63.65 o 
 -13   5   8      169.38      142.58     59.60 o 
 -12   5   8      121.61      127.58     67.90 o 
 -11   5   8      452.51      433.20     81.28 o 
 -10   5   8      132.07      142.31     38.70 o 
  -9   5   8      392.47      384.81     54.16 o 
  -8   5   8      818.02      774.84     54.93 o 
  -7   5   8     1077.09     1111.46     60.47 o 
  -6   5   8     1916.09     1909.62     72.21 o 
  -5   5   8     1278.06     1432.74     53.95 o 
  -4   5   8       73.20       81.73     17.90 o 
  -3   5   8       64.43      118.71     23.21 o 
  -2   5   8     1845.41     1787.28     63.38 o 
  -1   5   8      477.83      506.61     25.87 o 
   0   5   8       14.38       27.56     13.61 o 
   1   5   8      458.38      465.00     36.67 o 
   2   5   8     1904.35     1984.78     65.64 o 
   3   5   8       72.35       71.27     29.62 o 
   4   5   8       81.54      100.12     34.92 o 
   5   5   8     1202.96     1340.91    114.42 o 
   6   5   8     1899.45     2191.87    117.20 o 
   7   5   8     1043.21     1154.45     90.89 o 
   8   5   8      831.90      727.39     89.45 o 
   9   5   8      398.18      371.36     69.52 o 
  10   5   8      135.39      118.72     47.10 o 
  11   5   8      446.19      366.44     74.86 o 
  12   5   8      117.05      164.10     53.53 o 
  13   5   8      170.76      176.02     81.15 o 
  14   5   8       82.69       97.96     50.85 o 
  15   5   8       17.55       49.61     45.32 o 
  16   5   8       63.08       77.17     55.77 o 
 -16   6   8       29.47       59.36     41.85 o 
 -15   6   8      206.25      222.53     71.66 o 
 -14   6   8       80.81       98.03     49.44 o 
 -13   6   8       86.61       94.25     49.46 o 
 -12   6   8      186.29      197.69     63.73 o 
 -11   6   8      498.50      553.85     69.95 o 
 -10   6   8      378.75      313.09     52.91 o 
  -9   6   8     2114.12     2047.52    101.48 o 
  -8   6   8      495.09      446.29     47.81 o 
  -7   6   8      589.85      585.78     44.13 o 
  -6   6   8      140.90      164.78     25.77 o 
  -5   6   8     1642.95     1643.08     68.02 o 
  -4   6   8     1924.32     1821.26     69.87 o 
  -3   6   8      610.96      604.79     43.40 o 
  -2   6   8     1733.36     1665.56     63.69 o 
  -1   6   8     1415.25     1412.22     44.08 o 
   0   6   8     3807.29     3856.10     71.19 o 
   1   6   8     1443.87     1435.75     39.25 o 
   2   6   8     1720.78     1692.34     46.02 o 
   3   6   8      613.81      567.16     63.06 o 
   4   6   8     1937.89     2056.02    103.82 o 
   5   6   8     1627.41     1593.91     98.71 o 
   6   6   8      124.50      118.23     38.57 o 
   7   6   8      611.56      682.24     84.69 o 
   8   6   8      506.12      432.36     72.70 o 
   9   6   8     2097.99     1944.10    131.11 o 
  10   6   8      370.89      421.73     78.13 o 
  11   6   8      496.27      534.11     90.01 o 
  12   6   8      184.65      203.48     62.77 o 
  13   6   8       88.01      112.01     50.45 o 
  14   6   8       81.03       97.29     56.10 o 
  15   6   8      207.76      318.58     82.74 o 
  16   6   8       28.78       52.46     52.98 o 
 -15   7   8        3.31       -4.61     35.98 o 
 -14   7   8        5.59       40.65     43.46 o 
 -13   7   8      275.13      347.02     84.61 o 
 -12   7   8      155.69      120.05     55.95 o 
 -11   7   8      195.09      168.39     45.07 o 
 -10   7   8     1720.52     1660.33     98.79 o 
  -9   7   8      662.13      533.20     65.41 o 
  -8   7   8        1.23        7.46     22.23 o 
  -7   7   8     2147.43     2026.10     97.83 o 
  -6   7   8      512.72      554.84     42.15 o 
  -5   7   8     1863.28     1757.75    109.17 o 
  -4   7   8      186.52      178.36     26.03 o 
  -3   7   8       16.47       39.46     17.64 o 
  -2   7   8      900.28      810.41     48.34 o 
  -1   7   8     2633.45     2580.96     64.39 o 
   0   7   8       16.22       11.23     10.36 o 
   1   7   8     2648.43     2599.07     57.99 o 
   2   7   8      964.18      926.57     40.47 o 
   3   7   8       17.36       25.23     14.93 o 
   4   7   8      185.97      168.43     39.27 o 
   5   7   8     1864.00     1762.41    103.50 o 
   6   7   8      535.39      576.82     73.64 o 
   7   7   8     2107.24     2007.39    123.12 o 
   8   7   8        0.92       35.25     31.40 o 
   9   7   8      669.17      527.87     83.21 o 
  10   7   8     1732.65     1534.44    123.81 o 
  11   7   8      187.35      134.44     54.96 o 
  12   7   8      156.54      201.16     65.62 o 
  13   7   8      278.06      319.48     82.80 o 
  14   7   8        6.30       25.86     41.96 o 
  15   7   8        3.47        3.03     49.98 o 
 -15   8   8       43.17       63.75     38.41 o 
 -14   8   8        0.39      -12.95     34.55 o 
 -13   8   8       71.99       94.66     53.34 o 
 -12   8   8       96.37      132.12     42.02 o 
 -11   8   8      327.91      317.92     57.95 o 
 -10   8   8      109.94      115.60     38.08 o 
  -9   8   8     1281.81     1254.86     91.40 o 
  -8   8   8      734.11      713.19     73.78 o 
  -7   8   8      772.83      653.82     70.21 o 
  -6   8   8      957.91      913.57     74.76 o 
  -5   8   8      629.86      700.95     44.47 o 
  -4   8   8      157.91      218.57     31.84 o 
  -3   8   8     1767.90     1775.61     91.55 o 
  -2   8   8     1100.32     1084.61     57.76 o 
  -1   8   8      191.29      210.44     26.53 o 
   0   8   8     9048.39     8410.39    122.23 o 
   1   8   8      172.17      162.05     24.16 o 
   2   8   8     1104.32     1067.58     46.82 o 
   3   8   8     1776.24     1822.11     62.25 o 
   4   8   8      160.42      114.12     43.15 o 
   5   8   8      606.92      713.28     80.61 o 
   6   8   8      927.58      956.02     90.21 o 
   7   8   8      779.81      700.76     90.86 o 
   8   8   8      735.53      758.56     96.94 o 
   9   8   8     1268.74     1236.14    116.74 o 
  10   8   8      116.15       83.41     46.17 o 
  11   8   8      315.61      291.01     73.77 o 
  12   8   8       91.13       83.46     48.42 o 
  13   8   8       73.64       64.78     50.65 o 
  14   8   8        0.50       -0.05     42.99 o 
  15   8   8       43.03       90.61     57.10 o 
 -15   9   8       15.88       88.94     45.61 o 
 -14   9   8       32.43       47.14     42.26 o 
 -13   9   8      181.36      173.52     57.16 o 
 -12   9   8        7.96       49.03     37.75 o 
 -11   9   8      290.60      345.42     59.62 o 
 -10   9   8       54.87       49.35     34.48 o 
  -9   9   8      543.16      519.67     67.99 o 
  -8   9   8       37.04       52.80     31.09 o 
  -7   9   8     1310.56     1285.23     88.26 o 
  -6   9   8      494.69      499.73     74.07 o 
  -5   9   8      751.48      770.55     75.92 o 
  -4   9   8      520.28      601.53     49.34 o 
  -3   9   8     1310.18     1404.76     64.08 o 
  -2   9   8     1517.62     1431.91     77.99 o 
  -1   9   8      882.33      928.63     60.19 o 
   0   9   8        5.68       19.28     23.44 o 
   1   9   8      883.50      885.23     71.51 o 
   2   9   8     1533.66     1572.64     70.43 o 
   3   9   8     1303.04     1310.63     56.26 o 
   4   9   8      524.87      495.06     73.35 o 
   5   9   8      740.66      818.48     74.68 o 
   6   9   8      493.09      585.76     80.95 o 
   7   9   8     1328.63     1238.84    101.50 o 
   8   9   8       33.08       24.24     33.55 o 
   9   9   8      558.32      531.82     90.84 o 
  10   9   8       53.21       40.57     39.71 o 
  11   9   8      286.57      269.50     71.06 o 
  12   9   8        7.93        0.84     38.63 o 
  13   9   8      178.06      213.22     70.04 o 
  14   9   8       32.27       21.30     44.60 o 
  15   9   8       16.80       50.76     61.61 o 
 -14  10   8       21.50       67.36     38.36 o 
 -13  10   8       29.36       12.12     29.28 o 
 -12  10   8      185.74      218.06     56.02 o 
 -11  10   8       14.11        1.32     30.09 o 
 -10  10   8      222.39      277.21     55.98 o 
  -9  10   8       83.09       67.89     33.53 o 
  -8  10   8      381.88      425.55     63.19 o 
  -7  10   8        7.92       24.58     28.86 o 
  -6  10   8      539.73      580.18     71.07 o 
  -5  10   8      406.21      369.59     56.74 o 
  -4  10   8     1206.47     1034.17     99.59 o 
  -3  10   8     3647.70     3117.43    115.72 o 
  -2  10   8     3093.91     3106.76    151.67 o 
  -1  10   8      491.07      515.72     60.39 o 
   0  10   8     6783.06     6792.08    176.62 o 
   1  10   8      513.63      555.26     64.02 o 
   2  10   8     3066.13     2896.03    166.66 o 
   3  10   8     3628.98     2997.28    148.27 o 
   4  10   8     1224.66     1234.76     76.84 o 
   5  10   8      394.68      491.62     76.01 o 
   6  10   8      556.55      503.46     79.12 o 
   7  10   8        8.66       -7.72     28.59 o 
   8  10   8      362.80      382.97     76.29 o 
   9  10   8       84.20       93.96     50.28 o 
  10  10   8      231.88      324.73     77.47 o 
  11  10   8       13.30        8.68     39.57 o 
  12  10   8      181.61      166.10     61.42 o 
  13  10   8       29.56       17.88     44.20 o 
  14  10   8       22.32       79.73     55.78 o 
 -14  11   8       50.08       41.75     41.85 o 
 -13  11   8       47.46       14.54     32.73 o 
 -12  11   8       61.06       48.17     33.45 o 
 -11  11   8      127.83      106.89     40.51 o 
 -10  11   8      342.03      264.94     55.95 o 
  -9  11   8      293.08      343.99     61.65 o 
  -8  11   8      319.47      297.69     56.31 o 
  -7  11   8     1161.19     1167.53     99.88 o 
  -6  11   8      378.32      372.27     61.13 o 
  -5  11   8      997.78     1016.44     92.15 o 
  -4  11   8      591.68      542.65     87.16 o 
  -3  11   8      324.31      247.73     59.42 o 
  -2  11   8     1081.33     1033.43     79.09 o 
  -1  11   8      535.47      469.17     59.52 o 
   0  11   8      597.50      540.69     64.51 o 
   1  11   8      537.34      508.72     65.68 o 
   2  11   8     1074.83      964.93    100.42 o 
   3  11   8      326.54      301.01     61.60 o 
   4  11   8      600.07      569.28     84.16 o 
   5  11   8      984.98      999.36    158.98 o 
   6  11   8      369.72      395.91     74.03 o 
   7  11   8     1166.58     1164.68    117.11 o 
   8  11   8      328.02      340.61     74.80 o 
   9  11   8      294.18      350.91     79.99 o 
  10  11   8      351.84      314.51     78.64 o 
  11  11   8      126.36      176.10     69.55 o 
  12  11   8       61.30       38.69     42.69 o 
  13  11   8       46.74       53.04     51.46 o 
  14  11   8       54.31       88.22     60.77 o 
 -13  12   8      102.40      118.90     41.21 o 
 -12  12   8       62.95       65.20     37.96 o 
 -11  12   8       72.19       59.94     35.30 o 
 -10  12   8       30.99       30.68     33.84 o 
  -9  12   8       47.05       63.39     35.18 o 
  -8  12   8       37.83       51.52     34.21 o 
  -7  12   8       82.80       70.89     35.35 o 
  -6  12   8       52.28       47.44     30.91 o 
  -5  12   8      196.29      173.62     45.78 o 
  -4  12   8      166.87      139.53     49.50 o 
  -3  12   8     2980.39     2845.61    163.28 o 
  -2  12   8      356.19      296.43     68.87 o 
  -1  12   8      250.83      269.12     48.84 o 
   0  12   8     1318.03     1230.12     91.11 o 
   1  12   8      258.40      203.12     46.80 o 
   2  12   8      361.57      418.96     70.77 o 
   3  12   8     2962.92     2896.03    155.29 o 
   4  12   8      166.01      159.70     50.77 o 
   5  12   8      201.86      181.26     81.00 o 
   6  12   8       55.86       58.11     58.41 o 
   7  12   8       77.86      108.40     70.46 o 
   8  12   8       37.03       40.13     41.45 o 
   9  12   8       48.71       35.82     40.60 o 
  10  12   8       30.41       33.91     43.20 o 
  11  12   8       69.81       67.22     48.59 o 
  12  12   8       60.91       96.57     52.28 o 
  13  12   8      101.43       81.44     59.47 o 
 -12  13   8      171.46      139.83     43.83 o 
 -11  13   8       28.61       44.89     34.30 o 
 -10  13   8       38.60       33.86     35.32 o 
  -9  13   8       48.51       65.08     39.78 o 
  -8  13   8       24.59       23.43     31.82 o 
  -7  13   8      590.19      531.20     73.12 o 
  -6  13   8       70.48       65.85     37.11 o 
  -5  13   8       91.23       82.54     37.15 o 
  -4  13   8      769.31      716.07    105.59 o 
  -3  13   8      147.09      134.78     48.87 o 
  -2  13   8      265.97      262.26     64.04 o 
  -1  13   8      169.29       88.40     43.71 o 
   0  13   8      209.63      191.96     45.83 o 
   1  13   8      169.33      188.61     44.83 o 
   2  13   8      263.12      267.94     52.12 o 
   3  13   8      143.50      134.69     47.98 o 
   4  13   8      773.54      926.99    109.75 o 
   5  13   8       95.14       78.89     63.83 o 
   6  13   8       71.82      134.89     78.59 o 
   7  13   8      573.06      519.70    137.30 o 
   8  13   8       25.04      -24.99     52.69 o 
   9  13   8       52.17       65.04     73.47 o 
  10  13   8       37.54       57.62     47.24 o 
  11  13   8       28.02       24.19     45.69 o 
  12  13   8      172.21      140.02     60.81 o 
 -11  14   8        1.84      -13.48     32.47 o 
 -10  14   8       21.66       82.97     40.10 o 
  -9  14   8       94.55      120.22     44.76 o 
  -8  14   8       38.22       57.01     34.05 o 
  -7  14   8       31.53       48.71     37.48 o 
  -6  14   8       37.21       17.66     28.77 o 
  -5  14   8      367.93      281.80     59.25 o 
  -4  14   8      197.12      164.70     56.31 o 
  -3  14   8        2.17       -2.32     31.33 o 
  -2  14   8      312.12      301.38     71.96 o 
  -1  14   8      148.43      180.42     55.98 o 
   0  14   8        0.25       15.66     32.74 o 
   1  14   8      143.65      131.63     48.54 o 
   2  14   8      324.52      285.82     54.28 o 
   3  14   8        2.61       14.03     34.00 o 
   4  14   8      188.48      325.01     69.62 o 
   5  14   8      362.12      287.85    103.28 o 
   6  14   8       42.02       52.09     65.94 o 
   7  14   8       29.83       66.24     70.76 o 
   8  14   8       41.90       29.51     67.75 o 
   9  14   8       94.34       61.73     63.23 o 
  10  14   8       18.85      -10.24     56.31 o 
  11  14   8        1.84       -5.42     51.79 o 
 -10  15   8       60.49       78.58     40.99 o 
  -9  15   8      211.44      279.40     61.29 o 
  -8  15   8       30.97       35.15     34.86 o 
  -7  15   8       10.59       23.57     34.00 o 
  -6  15   8       19.62       60.10     39.66 o 
  -5  15   8      416.96      448.84     72.62 o 
  -4  15   8      250.15      210.72     67.24 o 
  -3  15   8        9.15       11.65     34.97 o 
  -2  15   8      188.68      226.50     64.39 o 
  -1  15   8        7.06       28.96     35.83 o 
   0  15   8       95.29       62.43     46.34 o 
   1  15   8        6.47       20.22     37.55 o 
   2  15   8      205.49      204.21     58.52 o 
   3  15   8       10.80       12.72     29.05 o 
   4  15   8      241.42      235.59     63.16 o 
   5  15   8      418.75      469.12    128.87 o 
   6  15   8       18.64       36.13     73.47 o 
   7  15   8       13.66       67.15     75.88 o 
   8  15   8       32.53      -30.11     55.10 o 
   9  15   8      213.97      246.60     88.52 o 
  10  15   8       59.31       65.64     60.82 o 
  -9  16   8      133.08      135.16     50.32 o 
  -8  16   8      262.28      218.46     52.76 o 
  -7  16   8       74.46       36.38     35.97 o 
  -6  16   8      185.75      143.94     47.16 o 
  -5  16   8      282.29      241.51     60.27 o 
  -4  16   8       22.56        4.19     37.60 o 
  -3  16   8       47.72        9.31     76.63 o 
  -2  16   8      240.55      233.81     68.71 o 
  -1  16   8      513.06      516.14     98.79 o 
   0  16   8     1438.40     1340.03    145.55 o 
   1  16   8      518.65      513.78     96.23 o 
   2  16   8      238.07      243.69     67.05 o 
   3  16   8       46.34       54.94     42.14 o 
   4  16   8       22.15       40.00     42.44 o 
   5  16   8      277.07      317.06    113.21 o 
   6  16   8      193.10      167.11     88.83 o 
   7  16   8       75.28       84.61     72.87 o 
   8  16   8      261.85      291.47    111.11 o 
   9  16   8      133.90      200.83     86.72 o 
  -8  17   8        1.91       19.94     37.96 o 
  -7  17   8      103.20      166.48     44.43 o 
  -6  17   8      219.38      215.76     52.54 o 
  -5  17   8       68.23      140.18     46.75 o 
  -4  17   8       57.54       38.41     41.84 o 
  -3  17   8      142.22      212.53     68.61 o 
  -2  17   8       77.62       59.87     44.86 o 
  -1  17   8       17.77        7.54     38.28 o 
   0  17   8      289.91      301.45     77.34 o 
   1  17   8       18.22       10.32     38.24 o 
   2  17   8       76.45      112.66     49.34 o 
   3  17   8      149.69      173.50     60.25 o 
   4  17   8       55.41       28.48     38.87 o 
   6  17   8      218.96      271.29     97.56 o 
   7  17   8      101.65      173.13     83.10 o 
   8  17   8        2.70       22.88     47.27 o 
  -6  18   8        6.26        9.01     37.08 o 
  -5  18   8       56.20       86.00     39.54 o 
  -4  18   8       14.46       19.65     43.54 o 
  -3  18   8      147.21      150.16     58.30 o 
  -2  18   8      442.50      360.01     80.30 o 
  -1  18   8       81.93      128.31     55.49 o 
   0  18   8       68.78       93.91     45.97 o 
   1  18   8       80.64      126.39     53.15 o 
   2  18   8      443.21      369.37     82.62 o 
   3  18   8      147.02      164.17     57.96 o 
   4  18   8       13.18        9.38     37.48 o 
   5  18   8       53.31       55.40     54.50 o 
  -3  19   8       26.30       50.52     49.86 o 
  -2  19   8       11.67       28.60     43.61 o 
  -1  19   8        7.88        8.79     37.83 o 
   0  19   8        2.08      -18.17     38.77 o 
   1  19   8        7.42      -16.57     42.30 o 
   2  19   8        9.91       11.32     40.08 o 
   3  19   8       26.78       96.84     50.43 o 
   1   0   9     1405.12     1427.82     43.74 o 
   2   0   9      379.25      341.88     26.59 o 
   3   0   9     4024.63     3616.33     70.85 o 
   4   0   9        1.57       41.04     14.64 o 
   5   0   9     3345.78     3084.47     88.73 o 
   6   0   9      194.85      180.91     29.65 o 
   7   0   9     1938.27     1683.07     82.40 o 
   8   0   9     5705.37     5647.63    155.51 o 
   9   0   9      612.96      592.65     66.26 o 
  10   0   9     3404.53     3405.13    193.03 o 
  11   0   9      455.16      503.72     66.83 o 
  12   0   9     1670.37     1507.23     99.01 o 
  13   0   9       91.88       49.20     35.56 o 
  14   0   9       11.92       -7.77     36.71 o 
  15   0   9       10.11      -54.65     36.43 o 
  16   0   9       46.32       24.09     46.97 o 
 -16   1   9        5.46       49.38     54.20 o 
 -15   1   9       93.48       71.36     59.92 o 
 -14   1   9       42.42       77.86     50.61 o 
 -13   1   9      119.20       92.13     41.77 o 
 -12   1   9      223.05      197.70     52.62 o 
 -11   1   9      122.09      146.23     41.00 o 
 -10   1   9      492.91      593.77     70.40 o 
  -9   1   9      993.41     1125.32     77.12 o 
  -8   1   9      845.13      886.63     74.38 o 
  -7   1   9        4.58       12.00     19.24 o 
  -6   1   9      240.25      279.62     29.63 o 
  -5   1   9     2076.08     1970.45     59.67 o 
  -4   1   9     8965.40     9471.11    150.14 o 
  -3   1   9     4995.65     5148.64     89.45 o 
  -2   1   9     2744.94     3251.77     69.48 o 
  -1   1   9     8488.09     8470.18    122.15 o 
   0   1   9     1678.49     1750.68     43.16 o 
   1   1   9     8569.71     8635.30     91.97 o 
   2   1   9     2714.19     3216.08     59.48 o 
   3   1   9     5158.10     5268.35    101.67 o 
   4   1   9     8827.19     9348.63    144.26 o 
   5   1   9     2106.55     1904.32     69.22 o 
   6   1   9      246.97      278.98     38.11 o 
   7   1   9        5.07       29.90     22.75 o 
   8   1   9      809.40      874.70     72.22 o 
   9   1   9     1007.17     1146.98     79.35 o 
  10   1   9      502.50      554.63     68.29 o 
  11   1   9      124.97      124.38     40.81 o 
  12   1   9      221.72      250.87     64.13 o 
  13   1   9      118.78      102.68     51.05 o 
  14   1   9       44.97       58.33     46.79 o 
  15   1   9       92.36       85.37     54.32 o 
  16   1   9        5.36      -23.79     54.20 o 
 -16   2   9       26.24       56.15     45.77 o 
 -15   2   9       16.97       47.67     41.70 o 
 -14   2   9      475.21      610.63    101.64 o 
 -13   2   9       16.42        3.16     43.01 o 
 -12   2   9      203.61      191.97     48.77 o 
 -11   2   9      393.86      368.26     60.08 o 
 -10   2   9      212.68      244.91     47.04 o 
  -9   2   9       76.68       32.79     26.84 o 
  -8   2   9     1650.22     1545.67     86.03 o 
  -7   2   9      958.29      880.37     49.27 o 
  -6   2   9      555.42      685.36     43.48 o 
  -5   2   9      554.32      676.32     41.52 o 
  -4   2   9     1819.25     1870.13     58.06 o 
  -3   2   9      457.16      443.07     33.63 o 
  -2   2   9     9155.41     9614.87    146.69 o 
  -1   2   9      799.41      655.02     37.85 o 
   0   2   9     1068.38     1042.58     44.85 o 
   1   2   9      843.15      764.05     39.18 o 
   2   2   9     9153.65     9242.27    125.92 o 
   3   2   9      441.75      477.70     36.07 o 
   4   2   9     1754.36     1759.39     61.89 o 
   5   2   9      524.19      555.93     43.47 o 
   6   2   9      553.21      635.96     49.21 o 
   7   2   9      930.24      953.49     65.71 o 
   8   2   9     1636.24     1455.04     80.34 o 
   9   2   9       74.79       75.21     31.26 o 
  10   2   9      233.38      247.40     47.04 o 
  11   2   9      375.00      369.06     72.44 o 
  12   2   9      210.56      223.67     62.57 o 
  13   2   9       14.18       26.79     40.95 o 
  14   2   9      477.15      504.76     95.63 o 
  15   2   9       17.43       24.57     48.63 o 
  16   2   9       24.62       17.57     48.80 o 
 -16   3   9       19.24       49.70     33.59 o 
 -15   3   9      334.31      487.05     89.18 o 
 -14   3   9      262.51      209.55     64.09 o 
 -13   3   9      134.92      177.56     62.26 o 
 -12   3   9      337.37      374.07    111.26 o 
 -11   3   9       88.79       95.64     36.90 o 
 -10   3   9      216.44      268.17     51.97 o 
  -9   3   9     1346.64     1447.47     86.67 o 
  -8   3   9      582.52      685.05     56.09 o 
  -7   3   9     2133.47     2204.05     70.85 o 
  -6   3   9     1802.54     1901.91     64.01 o 
  -5   3   9      441.67      559.13     40.04 o 
  -4   3   9       53.46       47.97     16.06 o 
  -3   3   9     1048.73     1249.59     48.82 o 
  -2   3   9     4284.50     4468.22     96.80 o 
  -1   3   9      936.56     1037.08     39.69 o 
   0   3   9     4872.43     4581.90     81.51 o 
   1   3   9      951.86     1022.22     50.89 o 
   2   3   9     4260.79     4403.60    163.28 o 
   3   3   9     1061.46     1242.17     47.12 o 
   4   3   9       57.76       45.45     16.90 o 
   5   3   9      438.38      513.25     41.07 o 
   6   3   9     1786.52     1802.34     78.36 o 
   7   3   9     2075.35     2238.73     91.99 o 
   8   3   9      581.11      635.55     83.25 o 
   9   3   9     1329.78     1405.26    108.99 o 
  10   3   9      215.97      177.05     52.21 o 
  11   3   9       96.05      133.26     54.50 o 
  12   3   9      339.58      374.39     76.11 o 
  13   3   9      129.67      135.72     54.33 o 
  14   3   9      265.77      255.38     85.36 o 
  15   3   9      336.49      341.76     81.30 o 
  16   3   9       17.88        4.34     46.28 o 
 -16   4   9       39.03       18.65     36.10 o 
 -15   4   9       58.30       78.87     45.89 o 
 -14   4   9        8.05       19.38     43.77 o 
 -13   4   9      120.75      108.95     50.57 o 
 -12   4   9      345.53      413.55     85.77 o 
 -11   4   9      386.57      397.53     94.40 o 
 -10   4   9      492.45      607.84     71.82 o 
  -9   4   9     3343.27     3410.78    107.29 o 
  -8   4   9      569.70      639.08     48.93 o 
  -7   4   9      338.58      326.58     35.34 o 
  -6   4   9     1398.33     1445.02     56.71 o 
  -5   4   9       46.72       72.25     18.81 o 
  -4   4   9      352.12      338.21     32.51 o 
  -3   4   9     1072.20     1190.05     48.80 o 
  -2   4   9      206.28      240.69     22.84 o 
  -1   4   9     5237.65     5228.18     83.30 o 
   0   4   9      578.63      523.77     34.16 o 
   1   4   9     5244.66     5276.41    117.39 o 
   2   4   9      210.66      229.63     29.67 o 
   3   4   9     1058.04     1100.33     40.34 o 
   4   4   9      309.92      267.99     27.58 o 
   5   4   9       37.14       62.39     21.37 o 
   6   4   9     1353.88     1352.98     95.47 o 
   7   4   9      314.32      333.26     83.86 o 
   8   4   9      569.70      552.47     80.23 o 
   9   4   9     3342.41     3338.81    167.31 o 
  10   4   9      490.00      474.15     81.89 o 
  11   4   9      366.04      296.80     65.59 o 
  12   4   9      347.31      385.06     80.10 o 
  13   4   9      126.85      121.99     53.79 o 
  14   4   9        7.11       -9.17     38.79 o 
  15   4   9       55.88       98.12     52.34 o 
  16   4   9       40.09       -4.90     44.59 o 
 -16   5   9       23.61       38.07     47.57 o 
 -15   5   9      192.18      276.62     71.96 o 
 -14   5   9       98.45      109.37     51.94 o 
 -13   5   9      100.36       91.72     53.87 o 
 -12   5   9      602.93      505.98     92.20 o 
 -11   5   9      354.17      400.05     78.43 o 
 -10   5   9      112.90      164.01     40.37 o 
  -9   5   9       64.94       51.70     29.03 o 
  -8   5   9      524.49      522.16     51.90 o 
  -7   5   9      157.46      122.75     25.92 o 
  -6   5   9     2236.27     2039.27     68.43 o 
  -5   5   9     3323.17     3312.91     87.63 o 
  -4   5   9     4572.33     4672.56     97.63 o 
  -3   5   9      375.08      363.65     37.81 o 
  -2   5   9      665.48      710.99     44.84 o 
  -1   5   9      634.03      680.13     35.28 o 
   0   5   9      162.38      155.82     21.56 o 
   1   5   9      640.24      722.91     43.22 o 
   2   5   9      665.43      671.18     45.56 o 
   3   5   9      399.70      246.18     95.65 o 
   4   5   9     4506.28     4811.52    153.67 o 
   5   5   9     3301.58     3326.83    138.56 o 
   6   5   9     2263.78     2137.19    118.53 o 
   7   5   9      165.19      157.20     45.38 o 
   8   5   9      510.28      504.50     76.86 o 
   9   5   9       63.35       34.45     33.26 o 
  10   5   9      109.80      131.69     50.24 o 
  11   5   9      368.25      362.65     77.18 o 
  12   5   9      620.96      616.00     98.00 o 
  13   5   9      103.98       97.91     49.39 o 
  14   5   9       98.61      123.88     60.78 o 
  15   5   9      190.65      175.72     65.59 o 
  16   5   9       24.47       49.98     53.44 o 
 -15   6   9       10.88       -7.34     31.89 o 
 -14   6   9      225.28      253.81     71.74 o 
 -13   6   9       28.32       55.27     52.44 o 
 -12   6   9       49.54       70.37     48.52 o 
 -11   6   9      306.10      257.16     51.69 o 
 -10   6   9        1.81        4.16     26.90 o 
  -9   6   9       21.82       41.19     27.71 o 
  -8   6   9      346.79      295.68     40.37 o 
  -7   6   9      216.65      230.37     31.56 o 
  -6   6   9      474.04      307.76     70.39 o 
  -5   6   9      243.87      266.47     31.25 o 
  -4   6   9      556.84      598.68     42.37 o 
  -3   6   9     1187.53     1312.38     59.00 o 
  -2   6   9     3894.10     3859.21    100.31 o 
  -1   6   9      544.91      631.85     48.80 o 
   0   6   9     1830.65     1689.25     51.86 o 
   1   6   9      557.07      564.17     42.74 o 
   2   6   9     3860.25     3833.88     95.51 o 
   3   6   9     1210.23     1315.90     69.84 o 
   4   6   9      554.24      589.62     63.08 o 
   5   6   9      239.04      332.76     57.49 o 
   6   6   9      443.45      518.41     72.10 o 
   7   6   9      221.75      287.83     58.97 o 
   8   6   9      334.40      252.05     60.36 o 
   9   6   9       22.07       44.42     33.56 o 
  10   6   9        0.42       10.54     31.09 o 
  11   6   9      304.38      253.96     69.71 o 
  12   6   9       53.35       51.80     40.38 o 
  13   6   9       29.37       54.44     47.53 o 
  14   6   9      225.04      240.28     72.97 o 
  15   6   9       11.23       25.48     45.56 o 
 -15   7   9       26.15       54.90     42.37 o 
 -14   7   9       75.33       90.67     49.29 o 
 -13   7   9       50.06       47.82     43.28 o 
 -12   7   9      348.96      377.30     84.37 o 
 -11   7   9       39.57       34.62     33.03 o 
 -10   7   9       69.38       56.50     33.35 o 
  -9   7   9      808.39      809.16     80.74 o 
  -8   7   9     1028.43      860.28     74.86 o 
  -7   7   9      169.36      210.80     36.38 o 
  -6   7   9      637.40      642.79     46.87 o 
  -5   7   9     1616.17     1383.99     76.14 o 
  -4   7   9      268.31      300.40     33.39 o 
  -3   7   9      601.85      629.83     49.99 o 
  -2   7   9      658.16      801.83     53.84 o 
  -1   7   9     2205.01     2026.43     76.39 o 
   0   7   9     1345.18     1307.96     62.87 o 
   1   7   9     2240.94     2079.35     69.99 o 
   2   7   9      644.75      762.71     51.07 o 
   3   7   9      590.67      628.63     53.82 o 
   4   7   9      258.28      124.74    139.41 o 
   5   7   9     1589.62     1517.50     99.29 o 
   6   7   9      663.87      627.01     78.66 o 
   7   7   9      163.97      252.07     56.76 o 
   8   7   9     1007.83     1014.89    107.61 o 
   9   7   9      811.56      850.48    104.96 o 
  10   7   9       68.06       69.97     41.89 o 
  11   7   9       37.09       59.02     42.77 o 
  12   7   9      350.61      329.62    107.04 o 
  13   7   9       47.21       73.47     50.98 o 
  14   7   9       77.61       73.42     53.12 o 
  15   7   9       25.70       23.96     50.78 o 
 -15   8   9       14.47       21.68     36.62 o 
 -14   8   9       18.46       38.32     37.11 o 
 -13   8   9       19.07       20.71     39.27 o 
 -12   8   9       24.52       24.10     31.94 o 
 -11   8   9      332.40      253.40     54.16 o 
 -10   8   9       74.66      128.29     41.03 o 
  -9   8   9      135.79      128.97     41.10 o 
  -8   8   9     1471.04     1532.43     93.64 o 
  -7   8   9      463.09      462.41     62.19 o 
  -6   8   9     1437.27     1351.24     84.30 o 
  -5   8   9      419.28      464.36     40.92 o 
  -4   8   9      441.68      334.83     38.89 o 
  -3   8   9     4720.90     4174.12    108.87 o 
  -2   8   9      849.68      893.55     54.96 o 
  -1   8   9      804.35      785.80     56.38 o 
   0   8   9        1.44       12.14     18.23 o 
   1   8   9      768.41      759.25     59.25 o 
   2   8   9      854.62      821.59     88.23 o 
   3   8   9     4674.44     4280.94    126.32 o 
   4   8   9      431.30      297.97     72.20 o 
   5   8   9      406.34      410.64     66.38 o 
   6   8   9     1418.58     1485.44    106.97 o 
   7   8   9      475.60      455.28     75.74 o 
   8   8   9     1476.80     1370.98    118.77 o 
   9   8   9      141.45      131.13     49.41 o 
  10   8   9       68.06       81.82     63.68 o 
  11   8   9      330.16      312.01     74.99 o 
  12   8   9       24.02       -1.01     39.04 o 
  13   8   9       17.47       -8.64     38.34 o 
  14   8   9       19.38       35.28     47.58 o 
  15   8   9       13.25       -1.02     46.80 o 
 -14   9   9       29.89       39.10     57.66 o 
 -13   9   9       89.64      100.66     52.79 o 
 -12   9   9      245.20      277.08     56.06 o 
 -11   9   9      107.69      114.25     41.43 o 
 -10   9   9      428.52      412.02     63.61 o 
  -9   9   9      603.93      489.31     69.61 o 
  -8   9   9      940.31      887.97     86.41 o 
  -7   9   9     1013.42      892.49     85.30 o 
  -6   9   9      619.95      577.66     70.70 o 
  -5   9   9      122.35      119.97     35.34 o 
  -4   9   9      276.52      301.53     39.62 o 
  -3   9   9      228.12      187.55     37.26 o 
  -2   9   9      184.71      202.70     33.02 o 
  -1   9   9     1410.73     1340.99     66.03 o 
   0   9   9      196.64      235.65     37.13 o 
   1   9   9     1439.95     1325.74     80.26 o 
   2   9   9      183.42      203.43     49.86 o 
   3   9   9      244.70      250.31     55.36 o 
   4   9   9      286.88      347.67     50.58 o 
   5   9   9      132.78      240.29     72.87 o 
   6   9   9      650.26      640.58     86.13 o 
   7   9   9     1012.35      913.27    103.38 o 
   8   9   9      934.11      950.55    110.09 o 
   9   9   9      603.21      592.94     95.21 o 
  10   9   9      415.27      435.87     90.93 o 
  11   9   9      103.34       71.30     46.94 o 
  12   9   9      249.92      235.45     69.89 o 
  13   9   9       87.28       80.07     49.89 o 
  14   9   9       30.63       82.12     53.53 o 
 -14  10   9        9.50       28.02     36.83 o 
 -13  10   9       92.62       99.71     39.09 o 
 -12  10   9       90.54      183.44     49.97 o 
 -11  10   9      282.13      279.75     55.31 o 
 -10  10   9       25.58       36.35     33.62 o 
  -9  10   9      161.01      155.77     44.55 o 
  -8  10   9      219.13      295.16     54.37 o 
  -7  10   9      326.23      397.67     60.30 o 
  -6  10   9      293.46      285.31     53.60 o 
  -5  10   9      873.44      915.98     86.27 o 
  -4  10   9     1143.65     1021.90    101.72 o 
  -3  10   9       54.55       49.55     26.73 o 
  -2  10   9     2673.83     2394.58    180.06 o 
  -1  10   9      139.33      127.75     33.87 o 
   0  10   9       56.61      117.40     35.73 o 
   1  10   9      156.41      145.38     36.99 o 
   2  10   9     2676.73     2495.73    199.33 o 
   3  10   9       49.65       59.18     34.85 o 
   4  10   9     1113.07     1009.21    105.05 o 
   5  10   9      850.29      953.89    155.07 o 
   6  10   9      294.67      360.02     76.78 o 
   7  10   9      328.73      388.38     76.81 o 
   8  10   9      214.73      251.15     64.67 o 
   9  10   9      164.48      165.54     57.66 o 
  10  10   9       24.55       15.50     36.46 o 
  11  10   9      276.50      266.38     72.37 o 
  12  10   9       90.26       90.35     52.86 o 
  13  10   9       92.01      128.29     55.93 o 
  14  10   9        9.49      -18.25     45.89 o 
 -13  11   9       16.43       29.52     30.70 o 
 -12  11   9       15.65       29.26     31.97 o 
 -11  11   9       52.65       31.36     34.87 o 
 -10  11   9       40.85       43.24     35.04 o 
  -9  11   9      142.25      206.56     50.33 o 
  -8  11   9      278.78      296.06     57.05 o 
  -7  11   9      183.17      190.48     46.91 o 
  -6  11   9      424.89      521.97     69.98 o 
  -5  11   9        1.66       14.80     27.84 o 
  -4  11   9      382.63      369.95     83.71 o 
  -3  11   9      206.78      143.14     49.81 o 
  -2  11   9      903.55      981.70     77.80 o 
  -1  11   9      755.61      718.54     72.05 o 
   0  11   9      910.30      933.56     83.50 o 
   1  11   9      751.19      691.31     76.50 o 
   2  11   9      889.43     1008.73     97.87 o 
   3  11   9      203.11      157.27     49.17 o 
   4  11   9      387.75      363.71     69.62 o 
   5  11   9        1.13       61.42     59.32 o 
   6  11   9      441.05      386.61    108.70 o 
   7  11   9      176.91      199.39     57.75 o 
   8  11   9      269.04      304.10     73.42 o 
   9  11   9      139.58      150.00     54.32 o 
  10  11   9       40.71       47.36     44.39 o 
  11  11   9       52.55       80.44     44.80 o 
  12  11   9       17.61       67.05     44.26 o 
  13  11   9       15.30        4.12     41.02 o 
 -12  12   9        0.93       26.14     32.06 o 
 -11  12   9      162.98       95.09     39.15 o 
 -10  12   9       62.80       74.52     37.58 o 
  -9  12   9      374.70      454.60     71.06 o 
  -8  12   9       12.62       36.79     34.15 o 
  -7  12   9      230.88      183.14     46.77 o 
  -6  12   9       91.11       95.50     39.69 o 
  -5  12   9      321.57      347.95     60.54 o 
  -4  12   9      472.23      489.08     87.74 o 
  -3  12   9      118.79      117.80     47.08 o 
  -2  12   9        7.32       19.70     33.05 o 
  -1  12   9      400.14      372.62     57.21 o 
   0  12   9        2.05        8.32     26.19 o 
   1  12   9      389.79      330.83     54.29 o 
   2  12   9        9.97       12.28     24.14 o 
   3  12   9      118.58      151.52     48.60 o 
   4  12   9      474.03      590.17     89.23 o 
   5  12   9      327.78      358.31    109.60 o 
   6  12   9       90.07      134.29     76.78 o 
   7  12   9      225.75      211.07     94.85 o 
   8  12   9       14.63       38.54     67.75 o 
   9  12   9      381.09      586.24    155.67 o 
  10  12   9       65.05      113.34     52.34 o 
  11  12   9      159.09      218.29     64.59 o 
  12  12   9        0.79        2.71     39.28 o 
 -12  13   9      152.52      200.44     51.72 o 
 -11  13   9       64.23       47.26     47.48 o 
 -10  13   9        9.20       28.93     31.78 o 
  -9  13   9       63.48       64.48     37.66 o 
  -8  13   9       72.99      109.46     44.75 o 
  -7  13   9      141.07      143.08     45.55 o 
  -6  13   9      176.66      218.50     50.81 o 
  -5  13   9      202.66      208.66     50.57 o 
  -4  13   9      524.72      519.57     90.03 o 
  -3  13   9      365.50      315.18     71.84 o 
  -2  13   9      293.57      305.46     71.44 o 
  -1  13   9      267.79      269.40     66.97 o 
   0  13   9      304.52      338.30     55.66 o 
   1  13   9      255.66      264.75     50.26 o 
   2  13   9      297.78      291.64     53.43 o 
   3  13   9      365.73      452.75     80.37 o 
   4  13   9      514.24      538.75     87.57 o 
   5  13   9      198.06      245.10     89.43 o 
   6  13   9      178.99      159.28     82.50 o 
   7  13   9      142.49      127.67     81.60 o 
   8  13   9       72.83      148.14     88.52 o 
   9  13   9       65.96      127.06     82.20 o 
  10  13   9        8.97      -56.61     52.99 o 
  11  13   9       62.62       57.21     71.66 o 
  12  13   9      153.23      178.44     67.79 o 
 -11  14   9      102.35      103.84     43.70 o 
 -10  14   9       42.17       29.88     38.31 o 
  -9  14   9       31.72       48.40     36.81 o 
  -8  14   9       35.50       66.18     62.87 o 
  -7  14   9      261.58      319.42     63.80 o 
  -6  14   9      193.68      240.59     56.20 o 
  -5  14   9       51.59       53.66     35.95 o 
  -4  14   9      265.60      251.41     65.28 o 
  -3  14   9       18.93       21.52     37.01 o 
  -2  14   9        2.34       -9.12     29.18 o 
  -1  14   9      352.20      380.89     81.70 o 
   0  14   9        5.74       14.10     35.01 o 
   1  14   9      351.65      382.95     81.45 o 
   2  14   9        2.67       13.39     26.96 o 
   3  14   9       18.89       39.23     32.31 o 
   4  14   9      267.09      342.41     73.57 o 
   5  14   9       51.54       33.72     69.55 o 
   6  14   9      188.88      244.19    101.77 o 
   7  14   9      251.43      333.02    117.43 o 
   8  14   9       34.89      158.38     92.14 o 
   9  14   9       30.92       19.27     64.13 o 
  10  14   9       42.08      130.98     74.97 o 
  11  14   9      106.43      134.29     80.39 o 
 -10  15   9       24.80        1.67     35.60 o 
  -9  15   9      132.63      133.99     48.60 o 
  -8  15   9      194.67      251.39     58.83 o 
  -7  15   9       20.36       36.91     38.21 o 
  -6  15   9      230.90      245.76     55.72 o 
  -5  15   9      484.37      430.51     71.62 o 
  -4  15   9      481.42      412.34     89.31 o 
  -3  15   9      397.89      447.20     90.55 o 
  -2  15   9      174.78      150.31     60.22 o 
  -1  15   9      733.88      814.67    119.59 o 
   0  15   9      406.68      427.40     89.39 o 
   1  15   9      727.41      626.07    106.43 o 
   2  15   9      172.59      142.18     61.94 o 
   3  15   9      396.34      393.14     64.06 o 
   4  15   9      493.42      524.23     93.75 o 
   5  15   9      486.27      429.97    126.16 o 
   6  15   9      239.73      340.85    121.65 o 
   7  15   9       21.00      -24.69     61.42 o 
   8  15   9      191.75      180.66     90.03 o 
   9  15   9      130.32      135.50     77.68 o 
  10  15   9       25.95      105.69     63.53 o 
  -8  16   9       84.38      103.50     43.50 o 
  -7  16   9      322.67      313.57     65.01 o 
  -6  16   9       78.73       93.84     43.01 o 
  -5  16   9        1.12       -1.40     33.42 o 
  -4  16   9        9.08        4.11     36.35 o 
  -3  16   9        9.89       31.15     39.79 o 
  -2  16   9      288.00      335.06     81.97 o 
  -1  16   9      396.96      419.18     90.56 o 
   0  16   9       39.84       59.70     43.95 o 
   1  16   9      394.84      297.98     76.64 o 
   2  16   9      288.08      294.31     75.01 o 
   3  16   9        8.85        1.21     34.79 o 
   4  16   9        9.39       33.96     31.62 o 
   5  16   9        1.92       67.15     70.46 o 
   6  16   9       79.82       46.37     65.64 o 
   7  16   9      330.67      367.65    116.83 o 
   8  16   9       84.25       95.45     66.84 o 
  -7  17   9        1.07       27.22     36.29 o 
  -6  17   9        7.60        0.02     35.48 o 
  -5  17   9       89.04       86.77     44.12 o 
  -4  17   9      178.53      152.45     62.32 o 
  -3  17   9       65.23       55.41     48.03 o 
  -2  17   9        5.79      -11.44     56.00 o 
  -1  17   9      225.89      229.32     71.15 o 
   0  17   9      172.38      115.72     73.02 o 
   1  17   9      233.24      168.73     62.39 o 
   2  17   9        5.35      -19.00     35.22 o 
   3  17   9       63.64       68.50     48.69 o 
   4  17   9      177.87      161.47     62.71 o 
   6  17   9        7.76      -14.75     51.49 o 
   7  17   9        0.79       65.04     57.51 o 
  -5  18   9      100.77      110.02     44.75 o 
  -4  18   9       59.55       69.45     48.91 o 
  -3  18   9      104.14      111.33     47.67 o 
  -2  18   9      141.08      124.16     56.20 o 
  -1  18   9       50.42       29.32     43.53 o 
   0  18   9        2.88       34.56     43.30 o 
   1  18   9       48.96       46.59     41.79 o 
   2  18   9      143.69      134.05     52.75 o 
   3  18   9      105.76      106.53     46.52 o 
   4  18   9       60.95      111.02     50.49 o 
   5  18   9      103.68       49.38     66.24 o 
   0   0  10    12456.68    12187.53    200.88 o 
   1   0  10     4375.43     5089.51     82.83 o 
   2   0  10      417.26      407.22     29.49 o 
   3   0  10      359.98      580.33     34.84 o 
   4   0  10      212.32      307.24     28.42 o 
   5   0  10      199.81      239.28     32.76 o 
   6   0  10      449.31      420.93     45.30 o 
   7   0  10        2.11        1.99     18.40 o 
   8   0  10      858.52      725.27     70.30 o 
   9   0  10      136.60      103.83     33.36 o 
  10   0  10       42.87       50.32     31.97 o 
  11   0  10     1203.80     1156.92     92.04 o 
  12   0  10      425.78      398.75     63.64 o 
  13   0  10      304.54      344.32     78.30 o 
  14   0  10       65.72      120.50     58.18 o 
  15   0  10      226.06      183.67     96.05 o 
  16   0  10       93.76       81.00     95.15 o 
 -16   1  10       12.89       -6.02     47.57 o 
 -15   1  10      135.89      106.89     70.76 o 
 -14   1  10        1.43       28.30     65.04 o 
 -13   1  10      296.44      309.78     59.99 o 
 -12   1  10       40.85       38.65     34.47 o 
 -11   1  10      668.29      600.02     71.83 o 
 -10   1  10      650.44      651.37     73.78 o 
  -9   1  10      756.29      848.94     78.49 o 
  -8   1  10      219.34      234.03     43.61 o 
  -7   1  10      866.38      849.13     62.35 o 
  -6   1  10      608.37      634.75     43.05 o 
  -5   1  10     1826.32     1624.69     95.44 o 
  -4   1  10     2508.61     2235.72    159.42 o 
  -3   1  10      816.77      910.07     40.58 o 
  -2   1  10      275.68      282.48     27.17 o 
  -1   1  10     2148.62     2230.75     52.95 o 
   0   1  10     2092.83     2058.26     49.01 o 
   1   1  10     2066.53     2137.64     45.69 o 
   2   1  10      295.10      274.53     23.41 o 
   3   1  10      820.42      932.75     46.65 o 
   4   1  10     2513.97     2560.77     78.56 o 
   5   1  10     1817.75     1767.80     68.48 o 
   6   1  10      619.78      679.08     53.81 o 
   7   1  10      870.70      814.42     59.05 o 
   8   1  10      209.20      226.88     42.80 o 
   9   1  10      766.71      799.42     73.96 o 
  10   1  10      630.48      626.17     73.58 o 
  11   1  10      650.50      609.85     93.35 o 
  12   1  10       38.85       47.99     38.42 o 
  13   1  10      280.32      373.49     78.81 o 
  14   1  10        1.38        7.93     43.00 o 
  15   1  10      136.24      127.13     60.55 o 
  16   1  10       12.74       70.46     74.97 o 
 -16   2  10       51.70       84.91     63.23 o 
 -15   2  10       59.92      113.52     63.83 o 
 -14   2  10       92.82      154.12     59.21 o 
 -13   2  10      279.89      416.30    134.14 o 
 -12   2  10      139.36      137.80     43.11 o 
 -11   2  10      406.28      473.42     66.37 o 
 -10   2  10       74.85      104.37     36.79 o 
  -9   2  10      474.73      515.94     65.54 o 
  -8   2  10      595.60      552.05     55.72 o 
  -7   2  10      945.50     1021.96     51.21 o 
  -6   2  10      977.26      973.88     48.93 o 
  -5   2  10      946.36      881.89     44.60 o 
  -4   2  10     1384.01     1328.45     51.10 o 
  -3   2  10      232.09      208.59     40.81 o 
  -2   2  10      541.65      587.39     37.46 o 
  -1   2  10     4668.02     4316.29     80.28 o 
   0   2  10     1868.15     1680.76     52.05 o 
   1   2  10     4680.45     4221.62    115.69 o 
   2   2  10      526.88      647.38     48.20 o 
   3   2  10      210.66      228.05     28.10 o 
   4   2  10     1296.06     1247.48     54.49 o 
   5   2  10      984.61      904.02     51.36 o 
   6   2  10      990.69     1029.39     57.88 o 
   7   2  10      954.78      976.64     67.60 o 
   8   2  10      575.08      544.95     61.56 o 
   9   2  10      484.30      503.13     77.58 o 
  10   2  10       76.05       95.60     44.38 o 
  11   2  10      410.62      350.08     71.63 o 
  12   2  10      131.21      118.88     51.94 o 
  13   2  10      277.70      252.43     80.24 o 
  14   2  10       90.71       96.12     51.98 o 
  15   2  10       62.78       37.18     46.20 o 
  16   2  10       50.10       65.46     51.74 o 
 -16   3  10        2.87       27.62     45.47 o 
 -15   3  10      107.62      104.78     50.76 o 
 -14   3  10      290.71      414.27     87.34 o 
 -13   3  10       38.11       67.58     46.23 o 
 -12   3  10       51.42       39.02     41.55 o 
 -11   3  10     1243.28     1165.13     88.81 o 
 -10   3  10        2.55       25.58     29.83 o 
  -9   3  10      690.43      724.88     74.62 o 
  -8   3  10      224.96      278.60     37.04 o 
  -7   3  10      424.63      449.62     42.27 o 
  -6   3  10     1000.64      924.91     49.23 o 
  -5   3  10      841.06      917.06     46.54 o 
  -4   3  10     1032.60     1158.74     49.67 o 
  -3   3  10     3062.98     2965.37     75.61 o 
  -2   3  10     4137.22     3970.16     95.49 o 
  -1   3  10     5364.52     4539.57    215.21 o 
   0   3  10      236.43      303.79     28.30 o 
   1   3  10     5331.11     4732.21    100.27 o 
   2   3  10     4138.87     3813.55    100.61 o 
   3   3  10     3003.34     2893.37     77.53 o 
   4   3  10     1031.37     1048.41     48.92 o 
   5   3  10      824.33      871.55     51.16 o 
   6   3  10     1009.21      832.99     81.46 o 
   7   3  10      452.79      505.61    100.27 o 
   8   3  10      222.30      309.66     62.27 o 
   9   3  10      685.49      602.90    120.14 o 
  10   3  10        2.63       46.22     39.35 o 
  11   3  10     1246.03     1154.35    125.49 o 
  12   3  10       52.08       52.54     42.80 o 
  13   3  10       41.53       23.67     43.76 o 
  14   3  10      301.44      322.57     77.68 o 
  15   3  10      107.45       99.04     60.37 o 
  16   3  10        2.36       16.92     49.60 o 
 -16   4  10        9.67       32.87     43.42 o 
 -15   4  10       71.55       87.80     46.02 o 
 -14   4  10      212.79      224.49     63.95 o 
 -13   4  10      183.03      179.37     65.80 o 
 -12   4  10      150.67      198.63     60.54 o 
 -11   4  10      234.00      220.74     62.29 o 
 -10   4  10       90.56       89.39     37.71 o 
  -9   4  10      692.35      758.70     63.31 o 
  -8   4  10      516.75      496.32     45.63 o 
  -7   4  10      111.50      100.49     24.20 o 
  -6   4  10      416.74      351.10     36.04 o 
  -5   4  10     2807.13     2761.64     77.56 o 
  -4   4  10      500.94      480.07     39.71 o 
  -3   4  10     2712.52     2855.14     76.84 o 
  -2   4  10     2343.46     2426.60     59.11 o 
  -1   4  10       23.02       41.58     15.67 o 
   0   4  10        1.12        9.97     13.36 o 
   1   4  10       24.22       49.46     17.97 o 
   2   4  10     2339.80     2396.40     88.79 o 
   3   4  10     2738.72     2694.60    100.34 o 
   4   4  10      489.76      520.18     64.33 o 
   5   4  10     2867.82     2734.43    108.00 o 
   6   4  10      445.19      395.31     62.66 o 
   7   4  10      119.07      156.06     46.79 o 
   8   4  10      530.09      615.09     85.02 o 
   9   4  10      685.18      615.14     89.15 o 
  10   4  10       89.09       73.43     45.92 o 
  11   4  10      241.26      190.33     71.66 o 
  12   4  10      156.26      178.72     60.60 o 
  13   4  10      176.94      177.52     59.81 o 
  14   4  10      213.36      204.31     66.11 o 
  15   4  10       68.82      110.26     58.37 o 
  16   4  10        9.79      -18.30     45.13 o 
 -15   5  10        7.21        1.58     38.48 o 
 -14   5  10      550.54      484.19     93.58 o 
 -13   5  10      200.68      208.88     77.38 o 
 -12   5  10      399.51      403.32     85.27 o 
 -11   5  10      772.25      665.89    100.47 o 
 -10   5  10      214.03      226.78     47.32 o 
  -9   5  10      485.55      541.08     64.89 o 
  -8   5  10      122.22      153.01     28.86 o 
  -7   5  10     2768.89     2703.23     82.65 o 
  -6   5  10      245.25      309.04     34.64 o 
  -5   5  10       72.61       96.18     22.86 o 
  -4   5  10     2397.66     2502.89     74.83 o 
  -3   5  10       68.15      122.33     25.18 o 
  -2   5  10     2102.87     2191.96     76.69 o 
  -1   5  10     2251.69     2233.11     77.78 o 
   0   5  10       15.51       -0.52     12.93 o 
   1   5  10     2234.24     2151.03     70.86 o 
   2   5  10     2128.63     2245.06     75.27 o 
   3   5  10       66.39       96.75     25.82 o 
   4   5  10     2398.55     2481.04     99.14 o 
   5   5  10       83.70      107.17     37.89 o 
   6   5  10      250.72      292.15     58.05 o 
   7   5  10     2805.83     2782.27    144.21 o 
   8   5  10      125.54      154.76     47.46 o 
   9   5  10      468.90      482.01     81.48 o 
  10   5  10      207.52      203.45     55.54 o 
  11   5  10      788.32      831.54    114.30 o 
  12   5  10      402.31      447.12     87.50 o 
  13   5  10      196.79      267.13     70.55 o 
  14   5  10      552.95      591.27    107.52 o 
  15   5  10        7.12       20.33     41.35 o 
 -15   6  10       28.20       44.48     41.05 o 
 -14   6  10       14.96      -23.37     35.43 o 
 -13   6  10       84.78      120.15     56.43 o 
 -12   6  10       91.43       83.98     51.84 o 
 -11   6  10      203.51      223.10     48.34 o 
 -10   6  10      244.61      265.28     51.19 o 
  -9   6  10      298.20      301.03     51.76 o 
  -8   6  10      632.24      740.85     62.59 o 
  -7   6  10     1093.15     1106.42     81.91 o 
  -6   6  10     1385.97     1269.14     57.00 o 
  -5   6  10      135.65      175.77     28.58 o 
  -4   6  10      431.71      475.99     41.74 o 
  -3   6  10      997.27      939.65     56.32 o 
  -2   6  10      697.93      776.09     51.39 o 
  -1   6  10      818.25      869.40     55.32 o 
   0   6  10       30.47       38.75     19.05 o 
   1   6  10      815.09      859.57     51.04 o 
   2   6  10      712.73      750.93     60.50 o 
   3   6  10      976.04      975.92     54.23 o 
   4   6  10      416.74      450.14     62.21 o 
   5   6  10      130.58      181.34     45.38 o 
   6   6  10     1426.04     1448.39    102.03 o 
   7   6  10     1099.07     1093.43     98.16 o 
   8   6  10      635.54      593.57     90.78 o 
   9   6  10      293.65      288.40     68.13 o 
  10   6  10      238.41      194.78     58.48 o 
  11   6  10      207.80      217.79     60.87 o 
  12   6  10       90.69       80.54     47.54 o 
  13   6  10       85.88      100.49     52.91 o 
  14   6  10       16.68       47.28     43.34 o 
  15   6  10       25.15       60.60     57.46 o 
 -15   7  10      117.02      220.03     66.17 o 
 -14   7  10       49.22       79.63     46.67 o 
 -13   7  10      263.58      357.19     78.99 o 
 -12   7  10      159.50      177.82     62.94 o 
 -11   7  10      202.73      235.25     51.17 o 
 -10   7  10      232.71      203.60     48.21 o 
  -9   7  10      381.72      303.85     53.30 o 
  -8   7  10      994.37      864.76     81.87 o 
  -7   7  10      227.05      261.72     39.68 o 
  -6   7  10      359.60      280.63     48.96 o 
  -5   7  10       98.70      117.48     25.08 o 
  -4   7  10     2253.36     2271.26     75.00 o 
  -3   7  10      576.80      713.11     53.26 o 
  -2   7  10      540.63      523.13     48.70 o 
  -1   7  10     1963.73     1873.47     76.33 o 
   0   7  10     2108.38     2006.39     79.67 o 
   1   7  10     1952.45     1803.49     87.53 o 
   2   7  10      575.05      559.68     47.12 o 
   3   7  10      553.37      712.59     82.72 o 
   4   7  10     2248.58     2122.17    180.96 o 
   5   7  10      110.21      140.91     42.79 o 
   6   7  10      368.98      425.12     71.57 o 
   7   7  10      230.20      211.03     54.93 o 
   8   7  10     1018.16      841.53    100.82 o 
   9   7  10      389.95      357.19     73.13 o 
  10   7  10      226.55      264.12     68.44 o 
  11   7  10      207.91      237.32     67.00 o 
  12   7  10      160.34      158.40     62.34 o 
  13   7  10      266.65      273.80     73.98 o 
  14   7  10       50.34       52.66     46.68 o 
  15   7  10      113.08       66.68     53.63 o 
 -14   8  10       49.00      108.44     51.08 o 
 -13   8  10       53.23       66.22     49.31 o 
 -12   8  10       98.56       85.87     38.65 o 
 -11   8  10      220.68      217.75     50.49 o 
 -10   8  10      112.28      104.08     40.62 o 
  -9   8  10      622.49      615.63     73.89 o 
  -8   8  10      115.06      148.65     40.37 o 
  -7   8  10      492.14      422.89     60.41 o 
  -6   8  10       21.48        9.33     23.68 o 
  -5   8  10       13.41       24.04     18.46 o 
  -4   8  10      465.61      416.57     40.55 o 
  -3   8  10      821.18      818.69     57.30 o 
  -2   8  10      177.90      188.34     32.97 o 
  -1   8  10      542.22      607.27     54.69 o 
   0   8  10      174.56      241.71     37.46 o 
   1   8  10      537.40      601.24     55.61 o 
   2   8  10      184.92      255.43     56.00 o 
   3   8  10      818.58      784.00     90.55 o 
   4   8  10      462.08      435.94     53.86 o 
   5   8  10       11.00       92.22     35.93 o 
   6   8  10       16.95       26.31     36.24 o 
   7   8  10      476.56      488.47     80.28 o 
   8   8  10      106.16      105.89     46.76 o 
   9   8  10      596.19      534.76     89.76 o 
  10   8  10      111.91      136.74     52.52 o 
  11   8  10      224.99      205.24     67.54 o 
  12   8  10       99.53       67.85     49.47 o 
  13   8  10       53.35       59.54     48.75 o 
  14   8  10       49.20       36.83     47.79 o 
 -14   9  10       30.53       18.07     39.61 o 
 -13   9  10      214.51      187.43     49.89 o 
 -12   9  10       46.17       58.15     35.95 o 
 -11   9  10       85.68       89.72     38.08 o 
 -10   9  10      259.67      307.95     58.42 o 
  -9   9  10      285.99      264.63     52.82 o 
  -8   9  10      323.17      362.52     60.22 o 
  -7   9  10        1.15       11.03     28.82 o 
  -6   9  10      120.95      118.68     38.09 o 
  -5   9  10     1167.34     1095.05     86.44 o 
  -4   9  10     1058.95      832.89    124.98 o 
  -3   9  10      462.72      561.68     56.19 o 
  -2   9  10     1405.69     1388.87     69.47 o 
  -1   9  10      646.33      786.34     59.88 o 
   0   9  10     2555.25     2180.05     88.40 o 
   1   9  10      637.40      635.31     69.17 o 
   2   9  10     1424.27     1334.58    115.32 o 
   3   9  10      459.66      524.75     78.34 o 
   4   9  10     1057.47     1030.45    106.22 o 
   5   9  10     1181.72      588.11    387.07 o 
   6   9  10      119.57      205.64     55.35 o 
   7   9  10        0.77       -6.51     30.54 o 
   8   9  10      330.03      354.55     74.52 o 
   9   9  10      275.31      237.56     64.39 o 
  10   9  10      263.15      319.55     79.23 o 
  11   9  10       82.02      106.14     61.27 o 
  12   9  10       46.70       34.37     44.05 o 
  13   9  10      217.26      154.71     64.73 o 
  14   9  10       31.41       15.56     45.41 o 
 -13  10  10       17.82       -9.73     28.27 o 
 -12  10  10        7.62       32.49     32.51 o 
 -11  10  10      196.20      182.18     46.58 o 
 -10  10  10      338.24      384.10     65.23 o 
  -9  10  10        4.18       31.06     34.30 o 
  -8  10  10      276.68      307.28     57.80 o 
  -7  10  10      190.48      195.01     46.58 o 
  -6  10  10      150.99      181.96     45.02 o 
  -5  10  10      586.32      582.05     74.46 o 
  -4  10  10      224.90      285.25     68.12 o 
  -3  10  10      347.84      249.81     91.73 o 
  -2  10  10       58.36       47.79     23.81 o 
  -1  10  10      424.74      494.93     53.80 o 
   0  10  10      154.54      143.38     37.82 o 
   1  10  10      435.58      459.83     61.34 o 
   2  10  10       59.24        9.99     32.04 o 
   3  10  10      328.69      417.90     73.86 o 
   4  10  10      227.73      249.51     57.48 o 
   5  10  10      562.02      625.69    131.58 o 
   6  10  10      148.75      166.21     81.30 o 
   7  10  10      185.02      254.71     65.15 o 
   8  10  10      284.31      434.41     84.50 o 
   9  10  10        3.16       27.80     36.36 o 
  10  10  10      336.24      463.50     93.39 o 
  11  10  10      204.16      180.20     60.75 o 
  12  10  10        6.45       27.55     43.86 o 
  13  10  10       17.90       -5.73     40.29 o 
 -13  11  10        1.74       -5.34     31.33 o 
 -12  11  10       90.01       70.69     35.18 o 
 -11  11  10       50.84       41.77     35.99 o 
 -10  11  10       12.43       14.36     32.17 o 
  -9  11  10       55.93       31.94     32.91 o 
  -8  11  10      138.65      168.91     61.46 o 
  -7  11  10      229.71      177.23     48.40 o 
  -6  11  10      219.52      196.91     48.42 o 
  -5  11  10      149.56      171.47     44.91 o 
  -4  11  10     1159.61     1031.37    117.84 o 
  -3  11  10      533.05      491.19     85.25 o 
  -2  11  10      706.60      681.81     72.54 o 
  -1  11  10      222.37      306.18     53.14 o 
   0  11  10      828.43      780.39     79.83 o 
   1  11  10      231.52      267.50     50.03 o 
   2  11  10      732.94      720.44     80.35 o 
   3  11  10      525.81      506.14     79.72 o 
   4  11  10     1189.86     1109.21    116.40 o 
   5  11  10      147.38      207.76     81.90 o 
   6  11  10      215.28      281.83    107.19 o 
   7  11  10      230.06      276.41    100.87 o 
   8  11  10      138.04      189.09     92.14 o 
   9  11  10       59.70       14.01     41.41 o 
  10  11  10        9.78       51.25     42.85 o 
  11  11  10       53.42       17.35     41.52 o 
  12  11  10       93.44       85.91     51.67 o 
  13  11  10        1.57      -13.42     46.86 o 
 -12  12  10      131.56      163.07     44.49 o 
 -11  12  10       20.80       36.47     33.43 o 
 -10  12  10       17.05        1.39     30.95 o 
  -9  12  10      132.63      164.16     46.78 o 
  -8  12  10      181.16      167.21     49.18 o 
  -7  12  10       59.83       50.54     37.12 o 
  -6  12  10       67.37       62.68     37.14 o 
  -5  12  10       22.20       29.21     31.17 o 
  -4  12  10      267.09      227.24     62.28 o 
  -3  12  10      310.85      367.23     75.02 o 
  -2  12  10      380.34      395.84     80.02 o 
  -1  12  10      649.47      665.56     76.68 o 
   0  12  10      415.10      469.53     65.33 o 
   1  12  10      653.02      631.72     75.32 o 
   2  12  10      386.97      396.88     61.21 o 
   3  12  10      312.62      485.75     83.24 o 
   4  12  10      254.28      237.86     61.84 o 
   5  12  10       18.81       21.08     52.99 o 
   6  12  10       61.51       48.18     65.94 o 
   7  12  10       62.44       63.53     65.34 o 
   8  12  10      182.21      293.57    106.29 o 
   9  12  10      127.40      131.28     82.20 o 
  10  12  10       14.79       -6.02     50.59 o 
  11  12  10       22.17       25.29     50.89 o 
  12  12  10      134.47      162.31     56.96 o 
 -11  13  10       14.95       31.15     32.43 o 
 -10  13  10      115.69       71.95     36.98 o 
  -9  13  10      199.79      182.05     48.31 o 
  -8  13  10      376.42      439.28     75.56 o 
  -7  13  10       47.71       58.71     36.17 o 
  -6  13  10       70.68       60.76     35.87 o 
  -5  13  10       38.50        4.99     29.25 o 
  -4  13  10      269.26      252.26     67.63 o 
  -3  13  10      100.73       72.56     44.14 o 
  -2  13  10       34.12       57.19     40.30 o 
  -1  13  10      127.17      114.33     47.24 o 
   0  13  10       72.00      108.80     34.73 o 
   1  13  10      127.93      143.76     39.67 o 
   2  13  10       35.80       49.46     30.59 o 
   3  13  10      104.53      156.63     55.42 o 
   4  13  10      257.57      306.57     70.59 o 
   5  13  10       36.90       99.36     71.66 o 
   6  13  10       73.42       39.14     72.57 o 
   7  13  10       46.94       -7.83     60.22 o 
   8  13  10      373.58      413.41    129.47 o 
   9  13  10      204.17      314.05    115.62 o 
  10  13  10      114.63       69.55     72.26 o 
  11  13  10       14.37      -27.40     44.86 o 
 -10  14  10       65.53      116.15     40.58 o 
  -9  14  10       79.75      108.66     42.69 o 
  -8  14  10      126.66      139.30     48.36 o 
  -7  14  10      209.29      219.18     54.60 o 
  -6  14  10      342.85      309.07     62.95 o 
  -5  14  10      128.18      159.34     49.64 o 
  -4  14  10      225.15      219.56     68.20 o 
  -3  14  10       21.67       66.66     42.95 o 
  -2  14  10      116.30       83.88     45.40 o 
  -1  14  10      164.88      154.21     57.96 o 
   0  14  10      306.33      260.02     68.73 o 
   1  14  10      164.92      129.03     53.55 o 
   2  14  10      125.22      117.49     39.91 o 
   3  14  10       23.48       35.22     31.72 o 
   4  14  10      216.84      186.90     57.73 o 
   5  14  10      127.45      200.53     87.92 o 
   6  14  10      339.73      222.82     98.76 o 
   7  14  10      215.98      264.37    106.59 o 
   8  14  10      132.55      212.58     92.74 o 
   9  14  10       79.40       99.66     73.17 o 
  10  14  10       67.39      158.08     81.30 o 
  -9  15  10       77.37      148.40     45.81 o 
  -8  15  10       67.34       89.84     41.36 o 
  -7  15  10      125.74      136.87     44.73 o 
  -6  15  10       27.45       22.93     36.09 o 
  -5  15  10      163.69      145.07     47.08 o 
  -4  15  10       95.61      108.27     51.86 o 
  -3  15  10      199.52      190.84     64.76 o 
  -2  15  10       31.45       47.56     43.20 o 
  -1  15  10      294.22      324.61    133.84 o 
   0  15  10       67.01      117.34     54.20 o 
   1  15  10      298.94      329.04     77.52 o 
   2  15  10       35.85       99.13     50.49 o 
   3  15  10      199.38      188.73     49.47 o 
   4  15  10      101.47      177.11     60.61 o 
   5  15  10      165.83      202.04     94.85 o 
   6  15  10       27.10       36.73     63.53 o 
   7  15  10      129.20      183.07     88.22 o 
   8  15  10       68.00      130.08     82.50 o 
   9  15  10       77.24      153.26     75.58 o 
  -8  16  10       32.29       19.18     35.98 o 
  -7  16  10        0.44       -4.99     31.23 o 
  -6  16  10      521.59      492.96     77.63 o 
  -5  16  10       13.02       82.01     44.64 o 
  -4  16  10       95.60      118.20     58.86 o 
  -3  16  10      236.80      298.62    101.92 o 
  -2  16  10       32.55       20.52     38.11 o 
  -1  16  10       24.89        2.46     39.67 o 
   0  16  10      215.24      170.33     62.41 o 
   1  16  10       23.75       36.36     42.81 o 
   2  16  10       29.34       37.22     43.11 o 
   3  16  10      242.11      255.96     71.47 o 
   4  16  10       93.23      127.82     44.06 o 
   5  16  10       11.69       38.84     63.23 o 
   6  16  10      507.82      482.97    128.87 o 
   7  16  10        0.28       26.50     57.81 o 
   8  16  10       31.18      161.99     84.91 o 
  -6  17  10       77.42       92.56     44.30 o 
  -5  17  10       16.79       25.48     36.12 o 
  -4  17  10       62.24      130.33     60.35 o 
  -3  17  10      381.60      363.39     89.73 o 
  -2  17  10       51.63       51.14     49.61 o 
  -1  17  10      146.17       99.73     54.58 o 
   0  17  10       53.06       67.81     48.24 o 
   1  17  10      149.45      169.65     65.04 o 
   2  17  10       50.44      129.16     55.13 o 
   3  17  10      384.02      424.74     90.16 o 
   4  17  10       62.73       67.66     49.83 o 
   5  17  10       15.09       37.04     65.04 o 
   6  17  10       76.21      189.39     81.60 o 
  -4  18  10       83.25      118.11     66.92 o 
  -3  18  10      175.65      146.59     65.24 o 
  -2  18  10      201.21      267.69     82.89 o 
  -1  18  10       42.22       36.18     48.62 o 
   0  18  10       90.67      103.22     62.33 o 
   1  18  10       44.96       21.05     41.65 o 
   2  18  10      199.64      186.11     65.37 o 
   3  18  10      169.41      220.89     72.60 o 
   4  18  10       83.29       87.34     55.77 o 
   1   0  11        0.32       11.67     12.49 o 
   2   0  11      206.84      222.73     24.90 o 
   3   0  11      934.98      832.35     39.57 o 
   4   0  11       16.77       15.79     15.92 o 
   5   0  11      530.48      540.26     49.25 o 
   6   0  11       36.52       67.73     24.15 o 
   7   0  11      592.44      579.96     55.13 o 
   8   0  11     1112.70     1146.41     77.23 o 
   9   0  11       41.36       49.39     32.35 o 
  10   0  11       17.04       10.49     28.70 o 
  11   0  11        9.60       35.12     35.68 o 
  12   0  11       45.81       64.59     42.26 o 
  13   0  11      134.27      105.40     53.11 o 
  14   0  11       13.14        7.12     44.49 o 
  15   0  11       28.69       56.91     83.10 o 
 -15   1  11       44.55       59.62     81.60 o 
 -14   1  11       28.67        0.90     60.82 o 
 -13   1  11       96.43       65.49     46.41 o 
 -12   1  11       71.33      101.62     39.96 o 
 -11   1  11      223.39      301.45     55.01 o 
 -10   1  11     1035.56     1243.46     86.37 o 
  -9   1  11      225.55      157.26     41.87 o 
  -8   1  11       21.80       37.71     24.75 o 
  -7   1  11        9.63       14.70     19.50 o 
  -6   1  11      131.87      113.49     24.16 o 
  -5   1  11     3134.77     2945.22     94.38 o 
  -4   1  11      244.59      275.90     30.01 o 
  -3   1  11     4379.73     4389.59     87.43 o 
  -2   1  11      535.32      525.55     36.08 o 
  -1   1  11     2826.98     2644.35     55.57 o 
   0   1  11     4322.97     3947.59    197.47 o 
   1   1  11     2856.13     2684.42     48.89 o 
   2   1  11      513.26      502.21     31.21 o 
   3   1  11     4328.56     4321.60    101.13 o 
   4   1  11      241.00      291.16     36.23 o 
   5   1  11     3089.64     2995.25     92.19 o 
   6   1  11      145.25      135.50     29.87 o 
   7   1  11        8.96       14.28     20.64 o 
   8   1  11       19.03       30.92     27.34 o 
   9   1  11      224.13      190.82     52.51 o 
  10   1  11     1013.17     1068.15    117.58 o 
  11   1  11      232.88      295.04     69.72 o 
  12   1  11       70.85       78.11     46.29 o 
  13   1  11       97.58       92.07     51.09 o 
  14   1  11       29.58       12.24     47.43 o 
  15   1  11       44.37       -0.17     44.64 o 
 -15   2  11       20.12      -24.39     45.77 o 
 -14   2  11       26.72        1.20     59.32 o 
 -13   2  11      317.05      328.42     77.92 o 
 -12   2  11      160.05      196.03     50.11 o 
 -11   2  11      103.84       84.37     35.91 o 
 -10   2  11      562.22      601.89     72.54 o 
  -9   2  11     1374.60     1165.33     86.10 o 
  -8   2  11      731.15      731.09     63.23 o 
  -7   2  11      224.05      248.13     32.48 o 
  -6   2  11      799.56      859.42     49.43 o 
  -5   2  11      128.65      209.15     29.13 o 
  -4   2  11      506.42      490.92     46.81 o 
  -3   2  11      151.59      195.18     26.62 o 
  -2   2  11      127.76      136.74     23.31 o 
  -1   2  11      300.78      426.76     35.28 o 
   0   2  11     1120.60     1240.74     47.78 o 
   1   2  11      304.64      300.99     58.58 o 
   2   2  11      120.05      152.74     24.64 o 
   3   2  11      132.94      165.47     27.05 o 
   4   2  11      500.38      481.70     41.28 o 
   5   2  11      143.31      229.31     33.41 o 
   6   2  11      805.21      751.94     56.13 o 
   7   2  11      206.65      228.74     54.72 o 
   8   2  11      710.60      708.70     89.20 o 
   9   2  11     1384.92     1199.08    112.14 o 
  10   2  11      556.91      539.94     84.10 o 
  11   2  11      100.29       52.53     40.34 o 
  12   2  11      161.77      201.25     61.30 o 
  13   2  11      321.37      296.42     79.29 o 
  14   2  11       30.06       55.25     47.48 o 
  15   2  11       18.75       70.73     52.93 o 
 -15   3  11       82.32      102.07     64.44 o 
 -14   3  11       15.63       23.47     38.60 o 
 -13   3  11       12.04       -5.82     39.18 o 
 -12   3  11      157.86       79.82     51.06 o 
 -11   3  11      412.33      504.49     69.86 o 
 -10   3  11     1276.50     1325.59     87.77 o 
  -9   3  11       71.28       64.35     32.84 o 
  -8   3  11     1149.24     1160.26     60.29 o 
  -7   3  11      906.52      967.09     56.07 o 
  -6   3  11      852.24      871.88     52.49 o 
  -5   3  11      534.61      681.28     45.45 o 
  -4   3  11     1883.58     1830.79     63.26 o 
  -3   3  11     1064.79     1039.44     47.47 o 
  -2   3  11      321.66      338.21     35.24 o 
  -1   3  11     3971.27     3712.20     89.25 o 
   0   3  11      303.07      174.75     40.78 o 
   1   3  11     3929.89     3695.31     92.84 o 
   2   3  11      324.36      252.70     67.82 o 
   3   3  11     1068.25      992.37     53.50 o 
   4   3  11     1848.27     1769.36     64.67 o 
   5   3  11      522.40      681.86     65.97 o 
   6   3  11      857.59      911.22     73.57 o 
   7   3  11      861.23      815.89     91.79 o 
   8   3  11     1141.68     1200.54    106.38 o 
   9   3  11       66.00       43.07     37.51 o 
  10   3  11     1273.61     1171.86    122.34 o 
  11   3  11      406.45      327.83     71.32 o 
  12   3  11      153.82      173.05     59.16 o 
  13   3  11       11.24      -10.44     38.80 o 
  14   3  11       15.61       -2.27     42.18 o 
  15   3  11       80.25      168.99     68.36 o 
 -15   4  11       53.33      112.96     43.00 o 
 -14   4  11       12.83       18.78     39.99 o 
 -13   4  11      497.46      607.21    102.28 o 
 -12   4  11      305.17      312.66     77.82 o 
 -11   4  11       42.65       18.22     39.94 o 
 -10   4  11        3.28       18.41     30.35 o 
  -9   4  11      272.27      336.58     45.09 o 
  -8   4  11      249.08      302.04     38.76 o 
  -7   4  11     2571.11     2531.76     82.34 o 
  -6   4  11      671.40      657.20     49.15 o 
  -5   4  11     1368.76     1425.54     58.65 o 
  -4   4  11     2033.09     1853.39     65.74 o 
  -3   4  11       76.47       91.88     22.66 o 
  -2   4  11      821.79      881.54     50.90 o 
  -1   4  11      263.12      258.63     27.81 o 
   0   4  11       19.98        5.94     13.95 o 
   1   4  11      243.68      291.35     30.04 o 
   2   4  11      802.25      927.19     51.45 o 
   3   4  11       78.99       72.35     24.78 o 
   4   4  11     2048.55     1865.34     87.60 o 
   5   4  11     1371.94     1379.56     79.11 o 
   6   4  11      678.90      626.64     79.35 o 
   7   4  11     2563.50     2575.68    171.03 o 
   8   4  11      245.05      200.38     55.43 o 
   9   4  11      277.53      260.55     62.10 o 
  10   4  11        3.24       -7.47     32.85 o 
  11   4  11       44.86       31.23     38.30 o 
  12   4  11      298.05      349.06     80.76 o 
  13   4  11      497.15      508.48     93.24 o 
  14   4  11       12.05        5.23     42.02 o 
  15   4  11       53.21       79.68     53.39 o 
 -15   5  11       40.63       30.31     39.89 o 
 -14   5  11       43.00       89.52     43.74 o 
 -13   5  11       73.20       73.13     51.84 o 
 -12   5  11      381.46      408.67     85.18 o 
 -11   5  11       33.41       37.89     42.40 o 
 -10   5  11      190.78      167.76     42.41 o 
  -9   5  11     1032.49     1074.02     71.14 o 
  -8   5  11      199.33      181.54     31.76 o 
  -7   5  11     1210.56     1211.15     58.52 o 
  -6   5  11     1799.89     1797.41     83.69 o 
  -5   5  11     1440.52     1401.51     70.17 o 
  -4   5  11     1788.53     1690.63     64.88 o 
  -3   5  11      395.66      476.25     41.41 o 
  -2   5  11      545.01      688.63     53.25 o 
  -1   5  11      173.27      207.23     39.07 o 
   0   5  11     4637.98     4473.03    114.83 o 
   1   5  11      173.19      178.76     27.04 o 
   2   5  11      548.67      661.48     48.78 o 
   3   5  11      402.42      358.62     40.39 o 
   4   5  11     1779.24     1740.21     92.01 o 
   5   5  11     1448.32     1356.45     81.68 o 
   6   5  11     1799.46     1956.72    120.85 o 
   7   5  11     1224.64     1169.21    104.08 o 
   8   5  11      211.35      232.87     61.20 o 
   9   5  11     1026.67     1045.73    141.52 o 
  10   5  11      198.12      165.35     56.13 o 
  11   5  11       29.63       58.32     40.99 o 
  12   5  11      393.46      458.73     90.77 o 
  13   5  11       72.56      113.42     55.95 o 
  14   5  11       39.74       17.46     41.37 o 
  15   5  11       37.49       48.57     46.31 o 
 -15   6  11       16.97        0.00     41.03 o 
 -14   6  11       41.60       53.88     37.88 o 
 -13   6  11      160.67      187.74     60.76 o 
 -12   6  11        4.74       87.48     92.59 o 
 -11   6  11      126.74      101.92     39.64 o 
 -10   6  11       37.22       58.92     35.21 o 
  -9   6  11      158.65      160.86     42.87 o 
  -8   6  11      612.20      656.36     61.41 o 
  -7   6  11      925.25      970.85     65.96 o 
  -6   6  11      205.76      185.31     30.16 o 
  -5   6  11      569.55      678.75     50.61 o 
  -4   6  11      804.00      796.85     50.54 o 
  -3   6  11      243.16      254.36     36.76 o 
  -2   6  11      477.91      546.38     50.93 o 
  -1   6  11     1237.06     1243.87     63.20 o 
   0   6  11     1742.19     1728.26     75.00 o 
   1   6  11     1266.54     1276.68     78.49 o 
   2   6  11      472.95      514.16     46.09 o 
   3   6  11      256.30      235.39     34.83 o 
   4   6  11      813.27      603.55    204.64 o 
   5   6  11      553.66      712.05    102.83 o 
   6   6  11      213.79      213.79     53.64 o 
   7   6  11      898.47      773.72     93.17 o 
   8   6  11      602.01      570.93     85.96 o 
   9   6  11      160.42      186.98     58.02 o 
  10   6  11       39.46       82.25     44.09 o 
  11   6  11      133.22      115.91     51.64 o 
  12   6  11        4.61        2.32     40.44 o 
  13   6  11      157.88      112.09     56.50 o 
  14   6  11       39.69       39.41     47.77 o 
  15   6  11       17.95       22.27     53.86 o 
 -14   7  11      201.41      258.06     68.56 o 
 -13   7  11       49.80       62.65     46.95 o 
 -12   7  11      153.23       80.46     52.76 o 
 -11   7  11       14.49       29.31     30.17 o 
 -10   7  11       11.36       33.49     30.84 o 
  -9   7  11      267.77      289.49     51.25 o 
  -8   7  11      136.86      164.13     42.38 o 
  -7   7  11      156.44      160.14     34.12 o 
  -6   7  11      291.55      291.55     36.73 o 
  -5   7  11      656.64      678.90     51.45 o 
  -4   7  11      199.48      196.78     31.45 o 
  -3   7  11     1994.51     1926.66     87.09 o 
  -2   7  11        1.67       19.15     19.54 o 
  -1   7  11       17.27       28.19     21.58 o 
   0   7  11     1032.55     1074.77     63.73 o 
   1   7  11       16.12       24.84     21.51 o 
   2   7  11        0.87       16.36     21.94 o 
   3   7  11     1946.98     1826.38     95.49 o 
   4   7  11      216.62      225.59     51.42 o 
   5   7  11      669.33      770.31     92.44 o 
   6   7  11      294.05      330.69     64.61 o 
   7   7  11      148.05      141.01     48.62 o 
   8   7  11      139.70      164.51     52.67 o 
   9   7  11      261.43      277.21     68.01 o 
  10   7  11       10.26       15.24     35.86 o 
  11   7  11       14.60       26.95     40.02 o 
  12   7  11      160.03      153.37     60.25 o 
  13   7  11       49.66       75.33     47.67 o 
  14   7  11      194.19      201.91     70.47 o 
 -14   8  11       82.68      102.78     70.31 o 
 -13   8  11       66.43       78.97     45.72 o 
 -12   8  11       26.75       25.67     33.56 o 
 -11   8  11       67.82      104.37     40.54 o 
 -10   8  11      190.65      196.44     50.02 o 
  -9   8  11      463.47      556.96     73.51 o 
  -8   8  11      391.69      354.28     57.91 o 
  -7   8  11     1024.76      958.49     86.73 o 
  -6   8  11      589.14      524.71     65.11 o 
  -5   8  11     1166.66     1078.35     59.60 o 
  -4   8  11      992.64      993.03     57.56 o 
  -3   8  11      780.38      905.14     61.13 o 
  -2   8  11     1129.41     1106.52     65.30 o 
  -1   8  11       20.06       62.23     23.56 o 
   0   8  11      102.21       96.68     28.09 o 
   1   8  11       21.30       70.16     25.39 o 
   2   8  11     1100.55     1126.86     76.66 o 
   3   8  11      748.12      839.52    134.59 o 
   4   8  11     1007.46      984.30    152.36 o 
   5   8  11     1156.50      940.30    198.58 o 
   6   8  11      591.08      599.10     84.16 o 
   7   8  11     1009.88     1057.90    109.46 o 
   8   8  11      395.45      420.21     77.43 o 
   9   8  11      466.52      518.08     88.40 o 
  10   8  11      198.70      224.74     93.79 o 
  11   8  11       65.70       31.44     71.06 o 
  12   8  11       26.16       27.59     45.65 o 
  13   8  11       67.12       23.15     41.03 o 
  14   8  11       83.55       68.89     55.21 o 
 -13   9  11       47.79       98.26     37.56 o 
 -12   9  11      146.68      124.56     55.56 o 
 -11   9  11       23.00       30.89     31.16 o 
 -10   9  11       57.22       82.76     37.70 o 
  -9   9  11      307.70      309.15     57.50 o 
  -8   9  11       75.29       55.70     34.60 o 
  -7   9  11      439.15      387.52     62.55 o 
  -6   9  11      750.38      701.74     78.66 o 
  -5   9  11      131.31      118.96     40.94 o 
  -4   9  11      480.99      488.07     52.22 o 
  -3   9  11       57.44       32.73     23.70 o 
  -2   9  11     1978.82     1948.34     84.92 o 
  -1   9  11     1369.30     1306.15     70.62 o 
   0   9  11      915.51      806.51     65.77 o 
   1   9  11     1351.17     1277.24     71.91 o 
   2   9  11     1988.84     1956.19    125.61 o 
   3   9  11       45.42       62.71     35.46 o 
   4   9  11      474.77      552.21     88.45 o 
   5   9  11      133.02      187.29     77.68 o 
   6   9  11      744.62      732.28    147.84 o 
   7   9  11      433.81      416.59     77.34 o 
   8   9  11       77.82       72.36     45.70 o 
   9   9  11      307.54      294.50     73.42 o 
  10   9  11       57.12       75.61     49.20 o 
  11   9  11       23.00       45.35     44.03 o 
  12   9  11      151.51      154.85     65.16 o 
  13   9  11       47.34       34.26     48.10 o 
 -13  10  11       20.72       35.99     32.16 o 
 -12  10  11      237.77      308.38     58.90 o 
 -11  10  11      151.76      183.67     52.02 o 
 -10  10  11      203.81      209.36     51.17 o 
  -9  10  11       32.70       23.39     32.17 o 
  -8  10  11       32.57       47.02     34.65 o 
  -7  10  11       34.46       48.71     33.39 o 
  -6  10  11      131.92      135.98     44.78 o 
  -5  10  11      608.11      608.14     75.38 o 
  -4  10  11       39.39       25.87     36.36 o 
  -3  10  11      267.16      292.92     44.87 o 
  -2  10  11      510.55      559.43     56.27 o 
  -1  10  11      314.77      307.65     44.94 o 
   0  10  11     1022.47     1039.38    104.68 o 
   1  10  11      297.89      225.76     45.44 o 
   2  10  11      509.58      504.86     67.41 o 
   3  10  11      266.28      320.11     66.38 o 
   4  10  11       44.02       70.95     38.24 o 
   5  10  11      583.85      542.89    127.37 o 
   6  10  11      138.30      189.09     82.20 o 
   7  10  11       36.60       61.73     68.05 o 
   8  10  11       34.63       88.83     81.30 o 
   9  10  11       31.70       22.82     41.45 o 
  10  10  11      203.16      169.14     60.30 o 
  11  10  11      154.86       94.21     56.31 o 
  12  10  11      231.91      179.36     68.46 o 
  13  10  11       20.71       31.78     48.00 o 
 -12  11  11        9.17       41.89     32.56 o 
 -11  11  11      139.15      195.77     52.19 o 
 -10  11  11      216.35      199.07     50.21 o 
  -9  11  11       89.02       81.61     38.47 o 
  -8  11  11       32.07       47.68     36.33 o 
  -7  11  11      260.27      312.03     59.07 o 
  -6  11  11       10.33       33.05     33.79 o 
  -5  11  11      486.52      625.12     79.51 o 
  -4  11  11      301.78      248.92     66.10 o 
  -3  11  11      675.59      580.61     92.89 o 
  -2  11  11      626.95      648.29     78.49 o 
  -1  11  11      690.11      715.91     78.57 o 
   0  11  11      660.38      630.93     74.15 o 
   1  11  11      672.43      715.56     80.30 o 
   2  11  11      637.44      608.11     73.23 o 
   3  11  11      659.96      551.04     91.23 o 
   4  11  11      295.65      283.87     89.13 o 
   5  11  11      488.63      638.64    138.21 o 
   6  11  11       12.20       84.01     65.64 o 
   7  11  11      268.72      229.14     99.36 o 
   8  11  11       35.48       87.02     77.38 o 
   9  11  11       89.79       59.02     64.44 o 
  10  11  11      221.58      226.13     93.94 o 
  11  11  11      138.64      202.13     62.90 o 
  12  11  11        8.25       15.57     36.09 o 
 -11  12  11       50.22       55.24     33.44 o 
 -10  12  11       62.30       60.31     34.54 o 
  -9  12  11        0.69       29.65     32.28 o 
  -8  12  11      231.04      212.23     52.52 o 
  -7  12  11      740.54      831.21     93.98 o 
  -6  12  11       78.17      124.20     46.18 o 
  -5  12  11       82.53      101.06     40.92 o 
  -4  12  11      236.60      224.86     64.99 o 
  -3  12  11      442.34      432.78     83.00 o 
  -2  12  11      576.91      595.95     96.32 o 
  -1  12  11      720.52      699.88     78.41 o 
   0  12  11     1002.45      941.46     90.17 o 
   1  12  11      710.72      756.34     82.23 o 
   2  12  11      591.08      567.59     73.45 o 
   3  12  11      429.95      448.09     78.16 o 
   4  12  11      246.10      209.99     60.66 o 
   5  12  11       76.99       72.26     66.84 o 
   6  12  11       74.53       79.79     69.55 o 
   7  12  11      745.95      794.61    169.82 o 
   8  12  11      224.90      176.14     84.31 o 
   9  12  11        0.22       52.69     65.64 o 
  10  12  11       62.12       17.46     56.31 o 
  11  12  11       50.39       56.00     59.92 o 
 -11  13  11       50.00       61.74     38.08 o 
 -10  13  11       92.26       57.72     34.70 o 
  -9  13  11       86.52      140.11     43.91 o 
  -8  13  11       30.76       34.14     33.00 o 
  -7  13  11      459.57      450.73     71.25 o 
  -6  13  11        3.71        9.27     32.74 o 
  -5  13  11      197.41      196.82     50.47 o 
  -4  13  11      359.56      411.80     85.53 o 
  -3  13  11       14.35      -14.30     34.07 o 
  -2  13  11      144.85      182.23     58.79 o 
  -1  13  11      305.37      293.01     72.35 o 
   0  13  11        1.34       13.14     26.50 o 
   1  13  11      300.57      301.04     57.15 o 
   2  13  11      137.81      146.01     43.15 o 
   3  13  11       16.32       33.31     30.21 o 
   4  13  11      359.28      359.16     75.63 o 
   5  13  11      213.50      307.12    116.23 o 
   6  13  11        3.39        3.61     63.83 o 
   7  13  11      450.09      281.53    104.48 o 
   8  13  11       31.28       95.15     69.25 o 
   9  13  11       87.37       86.42     67.75 o 
  10  13  11       91.55      179.76     83.71 o 
  11  13  11       50.35        0.30     52.09 o 
 -10  14  11       16.18        1.82     33.13 o 
  -9  14  11       19.82       26.22     30.43 o 
  -8  14  11        2.55       24.65     32.50 o 
  -7  14  11      146.41      231.40     55.54 o 
  -6  14  11       26.15       11.31     34.93 o 
  -5  14  11      115.53      122.93     45.81 o 
  -4  14  11      172.63      178.30    105.99 o 
  -3  14  11      169.10      109.51     60.22 o 
  -2  14  11       64.05       61.70     44.80 o 
  -1  14  11      161.31      170.23     58.02 o 
   0  14  11      308.78      320.62     78.65 o 
   1  14  11      160.35      158.11     58.54 o 
   2  14  11       60.45       98.50     39.06 o 
   3  14  11      166.54      179.67     48.97 o 
   4  14  11      169.44      180.01     59.29 o 
   5  14  11      114.48      151.76     86.72 o 
   6  14  11       26.19       43.96     63.23 o 
   7  14  11      154.03      370.36    124.05 o 
   8  14  11        2.67       -7.23     51.19 o 
   9  14  11       20.70       67.15     55.40 o 
  10  14  11       16.24        3.61     53.90 o 
  -8  15  11       81.72       86.97     40.34 o 
  -7  15  11      158.44      174.60     52.14 o 
  -6  15  11      174.25      197.89     55.19 o 
  -5  15  11      155.73      175.34     53.43 o 
  -4  15  11       25.27        9.78     38.43 o 
  -3  15  11       52.61      101.48     51.35 o 
  -2  15  11       57.77       24.45     45.96 o 
  -1  15  11      261.06      349.99     83.63 o 
   0  15  11       57.56       61.86     47.88 o 
   1  15  11      261.58      192.01     64.90 o 
   2  15  11       61.47       63.15     47.34 o 
   3  15  11       51.16      111.70     42.26 o 
   4  15  11       22.78        8.46     31.02 o 
   5  15  11      154.60      187.59     89.73 o 
   6  15  11      175.57      266.17    107.79 o 
   7  15  11      154.58      240.28     88.52 o 
   8  15  11       77.63       79.79     55.70 o 
  -7  16  11      109.88      151.11     52.11 o 
  -6  16  11       55.27       38.00     37.90 o 
  -5  16  11      258.11      289.46     61.63 o 
  -4  16  11       45.30       71.29     51.32 o 
  -3  16  11       93.46       93.23     53.97 o 
  -2  16  11      395.51      377.26     88.09 o 
  -1  16  11       26.22       21.77     41.93 o 
   0  16  11      122.15       98.98     53.34 o 
   1  16  11       28.06       23.24     39.93 o 
   2  16  11      396.91      360.13     82.82 o 
   3  16  11       92.43       41.52     39.62 o 
   4  16  11       46.81       71.68     35.96 o 
   5  16  11      266.57      328.50    102.68 o 
   6  16  11       55.43       77.68     65.34 o 
   7  16  11      110.48      217.70     90.03 o 
  -5  17  11       39.38       49.81     40.68 o 
  -4  17  11       52.76       95.86     52.88 o 
  -3  17  11       24.17       51.52     48.95 o 
  -2  17  11        8.93        9.95     41.48 o 
  -1  17  11      225.72      244.13     76.32 o 
   0  17  11       15.88       31.63     42.90 o 
   1  17  11      219.03       77.27     51.42 o 
   2  17  11        8.00       25.68     41.37 o 
   3  17  11       25.23       50.49     41.87 o 
   4  17  11       53.57       62.33     48.80 o 
   5  17  11       37.31       48.48     68.65 o 
  -1  18  11        6.03       16.19     48.01 o 
   0  18  11       22.16       41.21     51.36 o 
   1  18  11        6.68       -7.17     42.60 o 
   0   0  12      290.65      285.02     35.24 o 
   1   0  12     1591.06     1430.78     43.94 o 
   2   0  12      352.96      330.11     30.03 o 
   3   0  12       30.28       43.98     17.46 o 
   4   0  12       75.35       72.67     20.60 o 
   5   0  12      395.84      669.56     56.04 o 
   6   0  12      532.00      562.69     52.94 o 
   7   0  12     1654.01     1552.13     76.36 o 
   8   0  12        0.85       -8.88     20.83 o 
   9   0  12       32.40       70.31     42.37 o 
  10   0  12        0.92      -22.13     29.17 o 
  11   0  12        2.56        9.34     34.38 o 
  12   0  12      145.50      173.71     59.10 o 
  13   0  12        0.40       19.23     46.40 o 
  14   0  12       43.91       43.83     52.64 o 
  15   0  12        1.49        1.20     59.02 o 
 -15   1  12       48.74       18.67     81.30 o 
 -14   1  12        2.73        9.94     60.82 o 
 -13   1  12        7.12       -4.52     35.66 o 
 -12   1  12       71.30       81.46     46.53 o 
 -11   1  12      531.91      507.02     86.37 o 
 -10   1  12       85.95       56.96     32.07 o 
  -9   1  12      622.75      615.41     72.86 o 
  -8   1  12      183.90      180.95     37.30 o 
  -7   1  12      332.74      362.94     47.09 o 
  -6   1  12     1032.02     1009.76     63.19 o 
  -5   1  12     3565.78     3421.19    143.72 o 
  -4   1  12       13.22       32.72     17.57 o 
  -3   1  12      583.62      600.11     40.30 o 
  -2   1  12     2930.11     3105.54     75.61 o 
  -1   1  12     1511.99     1664.05     56.95 o 
   0   1  12     3822.75     3604.21    215.37 o 
   1   1  12     1515.70     1695.59     55.51 o 
   2   1  12     2913.99     3015.28     92.38 o 
   3   1  12      575.81      579.15     46.40 o 
   4   1  12       14.95       21.68     19.57 o 
   5   1  12     3561.67     3422.44    111.04 o 
   6   1  12      990.33      946.03     61.61 o 
   7   1  12      347.48      289.32     48.89 o 
   8   1  12      194.69      195.53     53.97 o 
   9   1  12      622.16      694.93     94.06 o 
  10   1  12       90.45       98.27     45.25 o 
  11   1  12      525.13      549.93     90.86 o 
  12   1  12       73.44       83.79     47.28 o 
  13   1  12        9.27       17.76     42.37 o 
  14   1  12        2.86      -37.06     39.53 o 
  15   1  12       48.22      -14.80     45.86 o 
 -15   2  12       55.34       12.95     75.58 o 
 -14   2  12       14.52       45.17     69.25 o 
 -13   2  12        1.04      -43.06     52.09 o 
 -12   2  12      314.33      374.24     64.31 o 
 -11   2  12       20.73       29.66     34.42 o 
 -10   2  12      149.92       89.10     36.64 o 
  -9   2  12      209.04      252.10     48.25 o 
  -8   2  12     1723.51     1584.28     80.90 o 
  -7   2  12      176.53      195.43     31.77 o 
  -6   2  12      293.66      316.98     35.17 o 
  -5   2  12      409.16      352.33     36.44 o 
  -4   2  12      214.06      233.72     29.92 o 
  -3   2  12      419.78      485.46     37.53 o 
  -2   2  12      196.16      260.13     30.09 o 
  -1   2  12     1355.50     1314.18     57.53 o 
   0   2  12       18.67       20.92     15.27 o 
   1   2  12     1343.66     1287.39     58.51 o 
   2   2  12      195.02      247.37     31.62 o 
   3   2  12      414.09      413.55     39.56 o 
   4   2  12      197.93      243.66     34.22 o 
   5   2  12      397.94      437.06     55.12 o 
   6   2  12      291.28      289.80     50.42 o 
   7   2  12      175.20      175.36     41.13 o 
   8   2  12     1726.82     1666.63    116.22 o 
   9   2  12      205.05      232.14     61.33 o 
  10   2  12      155.53      160.27     57.37 o 
  11   2  12       19.89       40.04     40.02 o 
  12   2  12      318.97      459.06     89.87 o 
  13   2  12        1.21        0.10     39.33 o 
  14   2  12       11.92       41.79     44.57 o 
  15   2  12       53.67       87.90     57.16 o 
 -15   3  12       51.69      154.16     75.88 o 
 -14   3  12       29.35       37.34     61.73 o 
 -13   3  12       29.52       53.26     46.45 o 
 -12   3  12      173.37      252.44     72.31 o 
 -11   3  12      121.01      137.38     44.15 o 
 -10   3  12      117.37      130.88     41.22 o 
  -9   3  12      334.58      336.52     48.48 o 
  -8   3  12     1055.18     1019.53     59.60 o 
  -7   3  12     2543.12     2345.39     90.05 o 
  -6   3  12     1339.40     1323.56     59.88 o 
  -5   3  12      377.12      345.61     37.38 o 
  -4   3  12      395.02      477.40     41.39 o 
  -3   3  12      611.42      691.29     55.78 o 
  -2   3  12     1088.34      951.26     47.05 o 
  -1   3  12      735.89      673.14     48.16 o 
   0   3  12      490.02      520.31     37.99 o 
   1   3  12      696.61      652.43     48.80 o 
   2   3  12     1071.31     1103.61     93.73 o 
   3   3  12      592.80      630.74     61.23 o 
   4   3  12      397.01      405.71     51.52 o 
   5   3  12      355.32      286.92     47.94 o 
   6   3  12     1337.02     1343.36     84.39 o 
   7   3  12     2520.73     2273.57    136.85 o 
   8   3  12     1071.30     1095.50    104.95 o 
   9   3  12      332.81      382.67     74.59 o 
  10   3  12      111.23       80.05     42.20 o 
  11   3  12      113.39      125.87     53.86 o 
  12   3  12      175.72      186.75     65.02 o 
  13   3  12       29.03       17.28     44.63 o 
  14   3  12       31.26       48.87     56.76 o 
  15   3  12       52.25       58.25     56.30 o 
 -15   4  12       17.23       37.64     62.03 o 
 -14   4  12       54.46      103.10     49.33 o 
 -13   4  12       62.41      108.56     48.96 o 
 -12   4  12      275.45      225.78     70.90 o 
 -11   4  12      241.13      222.51     68.50 o 
 -10   4  12       46.53       69.61     34.68 o 
  -9   4  12      150.66      167.54     31.72 o 
  -8   4  12       17.66       28.02     20.50 o 
  -7   4  12     1395.50     1279.64     61.26 o 
  -6   4  12      275.73      267.86     35.13 o 
  -5   4  12     1264.31     1301.44     58.92 o 
  -4   4  12      370.07      429.00     39.60 o 
  -3   4  12     1997.71     1794.46     65.86 o 
  -2   4  12      429.79      522.51     47.67 o 
  -1   4  12      814.87      773.64     54.75 o 
   0   4  12       25.90       21.23     16.42 o 
   1   4  12      830.19      786.24     54.46 o 
   2   4  12      451.43      510.76     47.66 o 
   3   4  12     2004.23     1590.33    261.55 o 
   4   4  12      364.62      422.28     53.75 o 
   5   4  12     1322.36     1352.62     81.63 o 
   6   4  12      267.98      201.52     43.60 o 
   7   4  12     1375.13     1241.47    103.29 o 
   8   4  12       18.15       39.12     34.81 o 
   9   4  12      148.73      138.21     51.42 o 
  10   4  12       43.76       42.14     40.22 o 
  11   4  12      236.35      196.62     63.72 o 
  12   4  12      270.84      224.46     69.01 o 
  13   4  12       63.88       22.83     43.74 o 
  14   4  12       59.53       81.60     53.16 o 
  15   4  12       17.75       49.75     54.38 o 
 -14   5  12       30.56       34.98     91.69 o 
 -13   5  12      141.96      230.18     65.98 o 
 -12   5  12      137.70      131.20     57.73 o 
 -11   5  12      224.41      216.45     66.71 o 
 -10   5  12      180.91      190.88     55.29 o 
  -9   5  12      387.59      463.34     55.13 o 
  -8   5  12      230.70      281.10     37.52 o 
  -7   5  12       28.99       57.69     23.79 o 
  -6   5  12      568.51      510.63     47.13 o 
  -5   5  12      260.60      248.47     33.83 o 
  -4   5  12      803.04      866.59     52.91 o 
  -3   5  12     1815.82     1854.76     90.15 o 
  -2   5  12      514.49      611.41     53.51 o 
  -1   5  12     2043.54     2005.41     91.57 o 
   0   5  12     1184.00     1340.88     67.08 o 
   1   5  12     2087.25     1802.92     93.72 o 
   2   5  12      498.10      554.50     48.33 o 
   3   5  12     1804.64     1823.55     87.14 o 
   4   5  12      811.59      780.83     67.09 o 
   5   5  12      254.91      254.20     46.00 o 
   6   5  12      569.08      556.80     87.77 o 
   7   5  12       23.06       -7.18     29.13 o 
   8   5  12      228.71      212.25     58.05 o 
   9   5  12      397.40      432.36     80.92 o 
  10   5  12      177.54      213.29     61.18 o 
  11   5  12      225.30      144.54     52.77 o 
  12   5  12      141.95      135.18     60.34 o 
  13   5  12      135.58      142.84     61.60 o 
  14   5  12       30.10       20.63     45.51 o 
 -14   6  12       44.31       85.94     44.54 o 
 -13   6  12      156.11      149.75     56.37 o 
 -12   6  12       66.23      141.69     74.22 o 
 -11   6  12       57.67       67.04     38.39 o 
 -10   6  12        3.32      -12.38     27.89 o 
  -9   6  12      229.92      309.84     56.60 o 
  -8   6  12     1853.49     1810.00     85.62 o 
  -7   6  12     1210.51     1176.84     63.22 o 
  -6   6  12      239.37      280.86     37.04 o 
  -5   6  12      264.82      277.13     36.42 o 
  -4   6  12      102.17      178.92     29.87 o 
  -3   6  12       33.75       42.57     22.43 o 
  -2   6  12       74.95       69.22     24.18 o 
  -1   6  12      424.58      447.35     48.85 o 
   0   6  12     3818.84     3474.51    180.29 o 
   1   6  12      428.39      449.67     48.88 o 
   2   6  12       83.52      105.18     32.92 o 
   3   6  12       31.30       43.21     24.25 o 
   4   6  12      112.14       58.16     50.24 o 
   5   6  12      256.64      354.42     63.66 o 
   6   6  12      255.33      305.58     64.13 o 
   7   6  12     1218.27     1102.65    104.11 o 
   8   6  12     1911.93     1698.27    124.38 o 
   9   6  12      222.30      207.79     58.58 o 
  10   6  12        3.45       -4.61     33.93 o 
  11   6  12       54.52       72.37     43.43 o 
  12   6  12       69.08       80.74     50.40 o 
  13   6  12      156.12      107.03     52.37 o 
  14   6  12       46.24       56.75     49.87 o 
 -14   7  12       13.96       34.59     36.12 o 
 -13   7  12       32.02       67.99     42.15 o 
 -12   7  12       25.74        4.09     37.33 o 
 -11   7  12      206.78      200.03     52.67 o 
 -10   7  12       20.32       48.99     34.60 o 
  -9   7  12      251.29      325.05     55.97 o 
  -8   7  12       43.90       22.75     26.26 o 
  -7   7  12      131.14      117.60     32.88 o 
  -6   7  12      148.02      136.75     28.22 o 
  -5   7  12      303.82      366.84     41.46 o 
  -4   7  12      791.46      846.82     58.30 o 
  -3   7  12      121.83      147.68     31.70 o 
  -2   7  12       32.45       35.53     23.45 o 
  -1   7  12     1085.21     1043.96     93.87 o 
   0   7  12      409.91      477.30     52.01 o 
   1   7  12     1065.39     1004.74     66.34 o 
   2   7  12       33.33       27.55     25.56 o 
   3   7  12      124.29      144.30     37.06 o 
   4   7  12      804.84      822.61    144.23 o 
   5   7  12      287.75      415.49     68.87 o 
   6   7  12      144.26       86.61     51.34 o 
   7   7  12      143.67      129.86     47.88 o 
   8   7  12       41.90       59.39     40.94 o 
   9   7  12      257.32      237.58     63.17 o 
  10   7  12       20.43       41.39     42.05 o 
  11   7  12      209.31      195.27     64.65 o 
  12   7  12       27.08       52.77     46.51 o 
  13   7  12       29.13       13.07     44.44 o 
  14   7  12       12.89        8.48     45.39 o 
 -13   8  12       21.93       15.87     38.41 o 
 -12   8  12       16.40        6.64     31.60 o 
 -11   8  12      288.29      393.97     68.78 o 
 -10   8  12       71.24       87.96     41.73 o 
  -9   8  12       66.65       98.82     37.75 o 
  -8   8  12      171.54      166.72     43.20 o 
  -7   8  12      120.32       90.50     33.94 o 
  -6   8  12      231.90      278.83     52.33 o 
  -5   8  12      450.68      381.29     44.31 o 
  -4   8  12      282.64      246.24     35.97 o 
  -3   8  12      285.73      303.13     43.08 o 
  -2   8  12      642.94      602.87     57.19 o 
  -1   8  12      971.44      937.17     69.29 o 
   0   8  12       18.14       29.02     21.39 o 
   1   8  12      949.62      883.15     68.96 o 
   2   8  12      642.50      590.12     68.58 o 
   3   8  12      270.42      295.26     60.06 o 
   4   8  12      282.01      209.57     82.80 o 
   5   8  12      451.13      379.09    101.77 o 
   6   8  12      246.80      251.72     93.04 o 
   7   8  12      120.08      136.45     50.02 o 
   8   8  12      182.45      147.73     55.68 o 
   9   8  12       69.17       90.56     47.05 o 
  10   8  12       69.14       91.58     49.84 o 
  11   8  12      290.15      299.36     74.15 o 
  12   8  12       16.40       46.24     47.21 o 
  13   8  12       21.61        2.85     46.28 o 
 -13   9  12       65.46      124.53     49.07 o 
 -12   9  12       51.92       15.85     29.38 o 
 -11   9  12      256.36      255.18     58.06 o 
 -10   9  12      294.47      371.50     64.10 o 
  -9   9  12        2.47       19.35     32.88 o 
  -8   9  12       39.64       55.39     34.61 o 
  -7   9  12       59.71       53.78     34.77 o 
  -6   9  12      235.88      251.77     49.65 o 
  -5   9  12      171.54      143.06     42.86 o 
  -4   9  12       53.83       32.03     24.02 o 
  -3   9  12      616.14      699.90     72.23 o 
  -2   9  12      442.61      496.11     54.76 o 
  -1   9  12     1014.70      990.74     67.97 o 
   0   9  12       36.11       36.31     23.75 o 
   1   9  12     1042.61      987.21     73.77 o 
   2   9  12      434.53      498.83     64.56 o 
   3   9  12      642.51      599.04     89.51 o 
   4   9  12       57.56       16.99     38.24 o 
   5   9  12      160.48      121.34     72.57 o 
   6   9  12      234.14      217.09     91.23 o 
   7   9  12       60.82       51.49     71.66 o 
   8   9  12       38.96       40.95     68.95 o 
   9   9  12        2.99      -24.86     34.80 o 
  10   9  12      284.92      291.50     72.20 o 
  11   9  12      251.31      281.42     76.00 o 
  12   9  12       49.58       69.32     48.75 o 
  13   9  12       64.39       89.88     56.03 o 
 -12  10  12       28.96        8.43     32.43 o 
 -11  10  12       39.14       57.92     33.80 o 
 -10  10  12       24.87       37.06     33.69 o 
  -9  10  12      172.57      170.18     48.30 o 
  -8  10  12       58.49       78.49     42.39 o 
  -7  10  12       56.05       53.84     36.75 o 
  -6  10  12       78.72       97.67     39.16 o 
  -5  10  12      429.16      453.30     67.16 o 
  -4  10  12     1065.49      964.62    113.74 o 
  -3  10  12      397.34      468.31     54.27 o 
  -2  10  12      782.01      836.01     69.23 o 
  -1  10  12     1160.31     1179.20     75.79 o 
   0  10  12       30.68       49.56     26.66 o 
   1  10  12     1170.86     1004.24     89.99 o 
   2  10  12      807.19      738.57     79.69 o 
   3  10  12      369.48      387.87     75.45 o 
   4  10  12     1084.54     1030.24    119.15 o 
   5  10  12      437.74      411.30    113.82 o 
   6  10  12       79.25      152.36     79.79 o 
   7  10  12       53.42      -11.14     48.78 o 
   8  10  12       55.82      140.61     81.60 o 
   9  10  12      169.95      188.79     93.94 o 
  10  10  12       25.70       85.81     70.46 o 
  11  10  12       37.57       82.69     48.59 o 
  12  10  12       30.28       47.30     53.54 o 
 -12  11  12       31.75       38.70     35.29 o 
 -11  11  12      171.72      207.23     51.07 o 
 -10  11  12       22.19       51.16     33.67 o 
  -9  11  12      449.29      434.82     70.56 o 
  -8  11  12       54.59       79.42     40.66 o 
  -7  11  12       61.07       50.64     35.99 o 
  -6  11  12      490.02      518.10     75.37 o 
  -5  11  12      481.60      527.44     75.75 o 
  -4  11  12       64.65       60.12     41.54 o 
  -3  11  12      215.86      242.18     66.45 o 
  -2  11  12      679.59      804.93     83.43 o 
  -1  11  12     1322.42     1319.47     98.17 o 
   0  11  12       13.52        6.12     27.90 o 
   1  11  12     1336.43     1488.59     96.18 o 
   2  11  12      676.18      736.66     82.85 o 
   3  11  12      199.33      209.27     57.45 o 
   4  11  12       66.33       60.15     37.39 o 
   5  11  12      492.26      566.67    136.70 o 
   6  11  12      480.38      528.73    137.90 o 
   7  11  12       62.43       24.69     59.62 o 
   8  11  12       52.36       82.80     68.35 o 
   9  11  12      450.27      451.35    130.08 o 
  10  11  12       20.91       44.56     51.79 o 
  11  11  12      167.68      171.03     78.59 o 
  12  11  12       31.06       36.43     74.07 o 
 -11  12  12       66.74       63.08     32.88 o 
 -10  12  12      121.42      172.59     43.79 o 
  -9  12  12       55.63       60.41     36.13 o 
  -8  12  12      103.81      121.44     43.19 o 
  -7  12  12       23.90       16.24     33.51 o 
  -6  12  12      142.62      159.30     47.31 o 
  -5  12  12      417.16      402.89     68.02 o 
  -4  12  12      200.72      189.71     60.89 o 
  -3  12  12       77.50       52.89     41.25 o 
  -2  12  12      954.26      886.30    117.47 o 
  -1  12  12      136.73      159.67     43.80 o 
   0  12  12      476.62      462.87     66.37 o 
   1  12  12      132.96      133.67     40.42 o 
   2  12  12      955.21      944.45     95.15 o 
   3  12  12       76.56       50.69     34.65 o 
   4  12  12      213.80      250.80     64.37 o 
   5  12  12      405.90      526.93    135.19 o 
   6  12  12      143.34      196.32     98.76 o 
   7  12  12       25.40       18.97     64.74 o 
   8  12  12      102.69      106.59     75.88 o 
   9  12  12       55.72       32.52     60.22 o 
  10  12  12      120.04      256.24     99.66 o 
  11  12  12       67.18       72.57     69.86 o 
 -10  13  12       97.87       83.84     40.71 o 
  -9  13  12       60.25       36.15     35.24 o 
  -8  13  12       13.34       51.33     33.83 o 
  -7  13  12       54.53       74.77     37.17 o 
  -6  13  12      596.63      541.68     77.03 o 
  -5  13  12      365.50      357.63     66.23 o 
  -4  13  12      757.25      719.76    113.58 o 
  -3  13  12      144.42      115.46     54.25 o 
  -2  13  12      353.67      410.47     87.04 o 
  -1  13  12      186.88      183.95     59.94 o 
   0  13  12       16.87       18.11     29.07 o 
   1  13  12      183.91      210.56     49.64 o 
   2  13  12      344.21      380.52     65.45 o 
   3  13  12      143.40      119.71     42.50 o 
   4  13  12      771.02      825.62    113.55 o 
   5  13  12      360.77      324.89    114.42 o 
   6  13  12      586.82      478.45    135.80 o 
   7  13  12       50.51       31.31     65.34 o 
   8  13  12       13.75       46.67     62.93 o 
   9  13  12       58.88       95.45     59.32 o 
  10  13  12       98.59      119.24     63.53 o 
  -9  14  12       79.91      154.24     46.89 o 
  -8  14  12       42.20       55.60     34.66 o 
  -7  14  12      261.54      271.25     57.77 o 
  -6  14  12       17.90       31.96     35.47 o 
  -5  14  12       78.39       67.76     40.82 o 
  -4  14  12       70.78      100.16     53.39 o 
  -3  14  12       66.14       88.25     53.53 o 
  -2  14  12       54.50       89.90     48.43 o 
  -1  14  12      173.51      186.71     62.68 o 
   0  14  12      191.47      180.32     62.58 o 
   1  14  12      172.39      175.24     60.05 o 
   2  14  12       53.54       80.52     39.19 o 
   3  14  12       63.45      100.97     41.08 o 
   4  14  12       71.02       70.77     46.37 o 
   5  14  12       79.90       75.28     78.89 o 
   6  14  12       16.96       38.54     63.23 o 
   7  14  12      272.76      295.38    103.58 o 
   8  14  12       41.88       -5.42     49.38 o 
   9  14  12       77.08       79.79     65.94 o 
  -8  15  12       24.04       21.79     37.82 o 
  -7  15  12        6.78       46.61     37.12 o 
  -6  15  12       32.55       35.10     32.64 o 
  -5  15  12       38.90        8.98     35.98 o 
  -4  15  12       82.86       96.06     56.18 o 
  -3  15  12      245.00      328.65     82.87 o 
  -2  15  12      102.46       78.92     49.14 o 
  -1  15  12      102.23       78.35     49.89 o 
   0  15  12     1037.82     1124.28    144.07 o 
   1  15  12      104.43       82.76     50.16 o 
   2  15  12      101.13       75.04     48.90 o 
   3  15  12      244.14      271.61     58.43 o 
   4  15  12       85.04       92.05     41.81 o 
   5  15  12       37.17       27.40     57.21 o 
   6  15  12       32.70      146.94     74.97 o 
   7  15  12        5.84       -9.64     55.40 o 
   8  15  12       24.32       68.05     59.62 o 
  -6  16  12        8.17       36.16     36.72 o 
  -5  16  12       10.96        3.45     32.48 o 
  -4  16  12        3.64       15.43     45.32 o 
  -3  16  12      100.92      122.71     60.79 o 
  -2  16  12      111.66      171.86     65.21 o 
  -1  16  12      106.12      105.38     54.70 o 
   0  16  12        0.04      -13.21     37.30 o 
   1  16  12      106.95      104.74     55.05 o 
   2  16  12      107.13       86.09     49.91 o 
   3  16  12       95.20       70.40     49.62 o 
   4  16  12        3.81       13.10     33.66 o 
   5  16  12       10.65       27.41     41.67 o 
   6  16  12        7.16       20.47     49.98 o 
  -4  17  12       21.71       44.44     60.52 o 
  -3  17  12       23.19       22.48     47.89 o 
  -2  17  12        6.64       27.98     46.87 o 
  -1  17  12       42.51       62.41     49.19 o 
   0  17  12       13.32       30.24     47.95 o 
   1  17  12       41.46       62.94     50.72 o 
   2  17  12        6.42       29.16     45.83 o 
   3  17  12       23.62       49.78     52.84 o 
   4  17  12       22.43       33.90     51.62 o 
   1   0  13     3000.93     2940.49     89.63 o 
   2   0  13      209.57      188.24     31.55 o 
   3   0  13     1287.01     1562.33     69.20 o 
   4   0  13      572.04      729.10     57.00 o 
   5   0  13      282.77      264.92     38.74 o 
   6   0  13       30.00       24.61     21.73 o 
   7   0  13      270.91      222.80     38.64 o 
   8   0  13      336.86      300.44     52.77 o 
   9   0  13       11.28       40.10     36.39 o 
  10   0  13      185.81      237.05     64.21 o 
  11   0  13      192.62      278.46     70.39 o 
  12   0  13       63.67      114.20     54.48 o 
  13   0  13      233.42      207.28     65.83 o 
  14   0  13        1.49       45.16     47.90 o 
  15   0  13        0.59       21.38     81.60 o 
 -15   1  13       76.45       23.79     77.68 o 
 -14   1  13       17.35       41.85     69.25 o 
 -13   1  13       13.59       19.27     42.16 o 
 -12   1  13      125.88      149.86     56.85 o 
 -11   1  13       47.72       42.97     37.51 o 
 -10   1  13       30.83       75.94     41.72 o 
  -9   1  13      224.27      255.86     50.86 o 
  -8   1  13      905.73      948.57     75.21 o 
  -7   1  13      126.97      130.63     33.00 o 
  -6   1  13      586.24      550.13     46.14 o 
  -5   1  13      254.23      286.68     39.53 o 
  -4   1  13      207.79      170.78     33.25 o 
  -3   1  13      870.91      837.86     56.72 o 
  -2   1  13      408.14      416.80     44.31 o 
  -1   1  13      127.22      147.63     28.73 o 
   0   1  13      268.14      316.04     37.12 o 
   1   1  13      133.70      181.01     29.76 o 
   2   1  13      403.67      403.01     40.81 o 
   3   1  13      853.11      881.58     54.98 o 
   4   1  13      198.80      177.25     32.60 o 
   5   1  13      237.12      271.05     39.21 o 
   6   1  13      565.70      611.54     68.97 o 
   7   1  13      124.58      121.06     36.42 o 
   8   1  13      925.19      965.80     89.37 o 
   9   1  13      210.72      236.83     59.73 o 
  10   1  13       31.71       36.01     38.45 o 
  11   1  13       50.73       40.50     42.68 o 
  12   1  13      129.68       45.02     44.86 o 
  13   1  13       14.04       23.37     53.60 o 
  14   1  13       17.83       27.85     45.77 o 
  15   1  13       76.78      134.50     67.64 o 
 -14   2  13       27.13       68.95     78.89 o 
 -13   2  13       73.80       87.32     77.68 o 
 -12   2  13       56.35       67.30     43.22 o 
 -11   2  13       47.01       54.64     42.81 o 
 -10   2  13      163.08      201.31     47.65 o 
  -9   2  13      230.75      281.53     46.68 o 
  -8   2  13      187.99      202.24     38.59 o 
  -7   2  13      399.60      395.99     43.07 o 
  -6   2  13      440.29      476.12     44.20 o 
  -5   2  13     1884.89     1677.85     77.46 o 
  -4   2  13       80.59       75.01     21.25 o 
  -3   2  13     1660.69     1597.93     60.24 o 
  -2   2  13      521.88      543.54     41.76 o 
  -1   2  13      256.62      282.93     30.89 o 
   0   2  13      657.96      577.34     41.40 o 
   1   2  13      244.37      201.02     25.95 o 
   2   2  13      518.60      472.43     41.41 o 
   3   2  13     1638.64     1499.75     64.11 o 
   4   2  13       83.88       56.70     28.28 o 
   5   2  13     1896.83     1829.31    119.98 o 
   6   2  13      444.87      502.88     62.66 o 
   7   2  13      424.92      389.87     58.82 o 
   8   2  13      187.50      142.09     48.52 o 
   9   2  13      242.64      262.50     64.18 o 
  10   2  13      160.79      167.77     54.35 o 
  11   2  13       47.21       92.54     49.26 o 
  12   2  13       59.00       66.76     50.08 o 
  13   2  13       70.93       90.86     50.07 o 
  14   2  13       27.28       43.88     47.54 o 
 -14   3  13       18.38      -48.78     56.00 o 
 -13   3  13      215.02      313.45    111.41 o 
 -12   3  13       60.29       44.13     42.90 o 
 -11   3  13       30.02       39.20     33.21 o 
 -10   3  13       33.05       89.32     38.88 o 
  -9   3  13      329.21      356.34     49.64 o 
  -8   3  13      277.61      326.53     39.85 o 
  -7   3  13      463.07      488.84     47.00 o 
  -6   3  13      640.11      694.50     51.66 o 
  -5   3  13      145.87      148.29     28.19 o 
  -4   3  13      647.51      565.33     53.99 o 
  -3   3  13        8.05       12.56     16.13 o 
  -2   3  13      788.76      758.67     48.66 o 
  -1   3  13      196.70      212.11     33.84 o 
   0   3  13     2391.81     2031.46     65.73 o 
   1   3  13      203.35      229.90     29.29 o 
   2   3  13      798.85      730.98     89.20 o 
   3   3  13        7.64       20.55     23.02 o 
   4   3  13      666.45      655.97     65.14 o 
   5   3  13      144.35      135.83     37.59 o 
   6   3  13      652.81      640.55     71.65 o 
   7   3  13      467.36      434.10     61.76 o 
   8   3  13      285.87      286.73     63.66 o 
   9   3  13      321.86      308.07     71.85 o 
  10   3  13       36.85       68.70     42.33 o 
  11   3  13       27.24       81.80     57.21 o 
  12   3  13       56.73       39.46     39.28 o 
  13   3  13      213.44      180.23     65.72 o 
  14   3  13       19.23      -10.32     40.51 o 
 -14   4  13        1.10       39.14     45.77 o 
 -13   4  13       65.22       93.02     46.94 o 
 -12   4  13       31.29       97.85     52.55 o 
 -11   4  13       50.03        5.84     37.42 o 
 -10   4  13      113.05       62.94     47.72 o 
  -9   4  13      100.11      135.30     30.78 o 
  -8   4  13      251.65      284.64     38.09 o 
  -7   4  13      393.70      422.83     44.06 o 
  -6   4  13     4191.60     4173.51    133.79 o 
  -5   4  13      163.08      163.79     29.58 o 
  -4   4  13      382.87      385.04     39.00 o 
  -3   4  13      448.43      420.93     40.63 o 
  -2   4  13     1072.05     1125.60     60.92 o 
  -1   4  13      472.05      471.26     47.78 o 
   0   4  13      685.45      690.22     67.24 o 
   1   4  13      477.08      522.06     41.85 o 
   2   4  13     1141.93     1280.70     63.52 o 
   3   4  13      451.89      330.38     47.18 o 
   4   4  13      377.70      377.08     51.54 o 
   5   4  13      167.10      140.89     39.29 o 
   6   4  13     4164.93     4291.49    150.87 o 
   7   4  13      391.16      465.05     75.84 o 
   8   4  13      244.95      160.26     53.01 o 
   9   4  13       92.05      103.00     44.35 o 
  10   4  13      112.17       41.49     37.64 o 
  11   4  13       45.47       41.35     42.44 o 
  12   4  13       33.46       24.96     42.54 o 
  13   4  13       69.99       75.91     53.76 o 
  14   4  13        1.09       13.46     40.26 o 
 -14   5  13       22.33       18.21     41.25 o 
 -13   5  13       18.62       -7.48     60.67 o 
 -12   5  13        9.07       16.31     40.89 o 
 -11   5  13       43.73       42.16     49.43 o 
 -10   5  13      535.02      570.44     72.16 o 
  -9   5  13      109.03      119.78     34.50 o 
  -8   5  13      326.92      371.86     43.06 o 
  -7   5  13      739.66      813.61     59.12 o 
  -6   5  13       46.09       70.83     23.82 o 
  -5   5  13      411.45      443.05     44.24 o 
  -4   5  13       60.62      101.76     25.33 o 
  -3   5  13      521.12      601.72     48.98 o 
  -2   5  13      150.02      155.09     31.34 o 
  -1   5  13     1037.48     1001.39     62.85 o 
   0   5  13      156.33      194.60     34.41 o 
   1   5  13     1059.74      936.55     66.02 o 
   2   5  13      148.86      130.77     35.06 o 
   3   5  13      529.89      625.23     80.16 o 
   4   5  13       66.35      132.72     34.04 o 
   5   5  13      420.30      470.12     60.53 o 
   6   5  13       50.98       28.43     33.48 o 
   7   5  13      718.64      778.64     96.49 o 
   8   5  13      337.08      311.33     68.72 o 
   9   5  13       95.45      114.19     46.69 o 
  10   5  13      539.50      475.29     87.39 o 
  11   5  13       44.19       80.42     47.17 o 
  12   5  13        8.45       15.94     42.74 o 
  13   5  13       18.30       45.79     47.48 o 
  14   5  13       20.53       19.32     51.16 o 
 -14   6  13       50.09       32.99     53.45 o 
 -13   6  13       15.68       45.18     48.93 o 
 -12   6  13      308.53      400.51     83.33 o 
 -11   6  13      158.48      182.03     46.09 o 
 -10   6  13       30.30       28.24     33.77 o 
  -9   6  13      135.06      112.93     39.71 o 
  -8   6  13      106.74      105.82     32.34 o 
  -7   6  13      149.26      165.57     31.31 o 
  -6   6  13      249.62      261.30     37.66 o 
  -5   6  13       23.09       28.53     19.51 o 
  -4   6  13      922.87      928.64     56.11 o 
  -3   6  13     1781.68     1742.98     70.25 o 
  -2   6  13      184.62      181.69     33.69 o 
  -1   6  13     1066.55     1053.36     64.34 o 
   0   6  13     1673.05     1771.07     81.09 o 
   1   6  13     1046.73     1022.86     64.44 o 
   2   6  13      182.44      204.35     42.46 o 
   3   6  13     1726.09     1766.85     96.13 o 
   4   6  13      943.49     1002.71    110.67 o 
   5   6  13       20.47       26.34     30.34 o 
   6   6  13      237.96      238.00     55.24 o 
   7   6  13      145.67      191.13     55.85 o 
   8   6  13      113.25       62.90     38.25 o 
   9   6  13      142.94      157.12     54.08 o 
  10   6  13       29.85       12.03     40.00 o 
  11   6  13      157.36       93.17     49.13 o 
  12   6  13      314.38      407.69     93.79 o 
  13   6  13       15.94       15.02     45.53 o 
  14   6  13       48.79       73.05     60.68 o 
 -13   7  13       97.27      224.97     64.74 o 
 -12   7  13      356.54      435.96    147.24 o 
 -11   7  13        2.53       50.98     35.59 o 
 -10   7  13       28.97       21.99     32.25 o 
  -9   7  13      152.40      226.78     51.79 o 
  -8   7  13       52.29       57.81     31.72 o 
  -7   7  13      965.11      945.24     68.22 o 
  -6   7  13       51.76       25.72     21.74 o 
  -5   7  13      633.52      595.54     52.53 o 
  -4   7  13      327.70      337.13     40.42 o 
  -3   7  13     1380.30     1257.41     69.34 o 
  -2   7  13      374.41      340.08     45.03 o 
  -1   7  13       97.01      164.36     33.52 o 
   0   7  13      309.07      258.30     40.56 o 
   1   7  13      101.35      127.26     31.33 o 
   2   7  13      396.56      377.55     55.26 o 
   3   7  13     1402.29     1238.97     84.55 o 
   4   7  13      331.46      407.83     77.98 o 
   5   7  13      633.43      747.94    144.53 o 
   6   7  13       54.94       50.22     37.66 o 
   7   7  13      932.53     1011.88    108.58 o 
   8   7  13       53.99       39.16     40.37 o 
   9   7  13      153.79      127.35     50.04 o 
  10   7  13       30.61       -1.05     38.54 o 
  11   7  13        2.04        4.44     37.69 o 
  12   7  13      362.48      490.88     94.72 o 
  13   7  13       99.96      207.42     73.45 o 
 -13   8  13       95.92      113.37     52.27 o 
 -12   8  13      105.11      110.14     37.94 o 
 -11   8  13       54.18       77.34     38.78 o 
 -10   8  13      334.63      349.36     61.77 o 
  -9   8  13      275.11      285.71     57.15 o 
  -8   8  13       14.74       42.16     30.50 o 
  -7   8  13       34.55       76.62     37.53 o 
  -6   8  13      210.26      190.85     47.14 o 
  -5   8  13     1557.97     1517.24     70.50 o 
  -4   8  13      567.46      567.98     51.92 o 
  -3   8  13      145.77      166.70     34.68 o 
  -2   8  13       28.89       30.45     23.75 o 
  -1   8  13       55.76       91.27     28.27 o 
   0   8  13     1161.04     1212.61     71.69 o 
   1   8  13       57.14       91.11     32.51 o 
   2   8  13       28.72       38.07     23.11 o 
   3   8  13      138.85      127.43     39.79 o 
   4   8  13      554.07      466.11    115.02 o 
   5   8  13     1543.09     1564.83    179.76 o 
   6   8  13      198.46      225.22     90.93 o 
   7   8  13       32.67      116.83     78.89 o 
   8   8  13       16.27       -7.13     33.26 o 
   9   8  13      284.54      373.91     80.30 o 
  10   8  13      334.27      344.57     79.14 o 
  11   8  13       50.21       49.59     47.84 o 
  12   8  13      104.63      124.41     58.23 o 
  13   8  13      100.81       65.40     56.31 o 
 -12   9  13       36.87       45.75     33.10 o 
 -11   9  13       27.86       61.21     35.07 o 
 -10   9  13       15.80       17.40     32.56 o 
  -9   9  13      241.91      254.80     57.29 o 
  -8   9  13       29.91       39.09     32.15 o 
  -7   9  13       70.81       99.81     39.90 o 
  -6   9  13      103.18      103.48     39.13 o 
  -5   9  13     1083.71      958.40     93.27 o 
  -4   9  13      140.81      132.13     32.95 o 
  -3   9  13     1070.73     1047.17     73.94 o 
  -2   9  13      136.55      200.10     37.51 o 
  -1   9  13      318.43      313.64     46.16 o 
   0   9  13     1997.84     2291.94     99.07 o 
   1   9  13      328.49      267.15     44.27 o 
   2   9  13      141.39      191.37     39.32 o 
   3   9  13     1083.18     1178.36    111.76 o 
   4   9  13      139.98      129.17     70.16 o 
   5   9  13     1087.66      969.25    172.53 o 
   6   9  13      103.49      124.05     72.57 o 
   7   9  13       72.08       82.50     82.50 o 
   8   9  13       30.94       35.83     65.94 o 
   9   9  13      237.47      259.85    107.19 o 
  10   9  13       17.20       13.85     55.70 o 
  11   9  13       28.36       -8.84     39.59 o 
  12   9  13       34.90       82.92     53.77 o 
 -12  10  13       48.96       92.10     42.91 o 
 -11  10  13       67.35       92.54     35.86 o 
 -10  10  13       40.29       -2.77     30.17 o 
  -9  10  13       39.65       38.63     32.56 o 
  -8  10  13      125.92      177.06     48.22 o 
  -7  10  13      283.54      265.00     54.94 o 
  -6  10  13      144.65      134.22     41.52 o 
  -5  10  13      133.93      117.03     41.38 o 
  -4  10  13      904.12      735.59     83.89 o 
  -3  10  13      305.31      354.87     49.67 o 
  -2  10  13     1366.87     1241.18     78.78 o 
  -1  10  13      161.61      142.16     36.04 o 
   0  10  13       16.74       52.98     27.15 o 
   1  10  13      158.33      131.78     35.42 o 
   2  10  13     1372.99     1216.01     91.83 o 
   3  10  13      290.60      239.27     61.84 o 
   4  10  13      912.79      798.94    106.67 o 
   5  10  13      136.18      193.61     84.91 o 
   6  10  13      143.67      235.76     96.95 o 
   7  10  13      282.67      261.96    105.08 o 
   8  10  13      124.65      202.94     93.64 o 
   9  10  13       41.94       93.34     80.39 o 
  10  10  13       41.53      135.50     71.06 o 
  11  10  13       68.39      147.54     78.29 o 
  12  10  13       52.38       69.55     85.21 o 
 -11  11  13       65.72       29.61     29.53 o 
 -10  11  13       13.80        6.23     31.11 o 
  -9  11  13       46.88      110.48     42.15 o 
  -8  11  13      461.21      429.32     69.45 o 
  -7  11  13      118.28      140.83     45.86 o 
  -6  11  13       23.90       21.65     35.88 o 
  -5  11  13       28.72       12.82     33.10 o 
  -4  11  13      166.15      156.17     45.91 o 
  -3  11  13       75.87       51.22     41.97 o 
  -2  11  13       82.67      114.24     38.98 o 
  -1  11  13       87.92       98.61     33.61 o 
   0  11  13      140.25      148.61     45.11 o 
   1  11  13       86.98      117.54     40.34 o 
   2  11  13       82.56       88.48     35.06 o 
   3  11  13       76.37      100.62     38.00 o 
   4  11  13      164.07      156.50     57.74 o 
   5  11  13       26.89       81.60     65.94 o 
   6  11  13       21.74      120.44     77.99 o 
   7  11  13      123.93      142.12     81.30 o 
   8  11  13      465.92      519.10    137.60 o 
   9  11  13       47.91       45.77     60.82 o 
  10  11  13       14.54       55.40     61.12 o 
  11  11  13       66.49       68.35     69.25 o 
 -10  12  13       13.97       27.35     33.05 o 
  -9  12  13       42.21       38.70     34.97 o 
  -8  12  13       15.78       47.02     35.40 o 
  -7  12  13      470.53      450.63     71.06 o 
  -6  12  13       81.07      131.82     46.77 o 
  -5  12  13      247.16      270.25     57.28 o 
  -4  12  13      252.92      302.23     76.08 o 
  -3  12  13       14.32       13.78     37.68 o 
  -2  12  13      576.81      580.43     99.70 o 
  -1  12  13       22.07       58.80     34.73 o 
   0  12  13      295.33      273.90     56.46 o 
   1  12  13       18.09       31.77     31.68 o 
   2  12  13      585.14      654.22     82.59 o 
   3  12  13       13.98       12.32     28.66 o 
   4  12  13      252.59      247.70     69.24 o 
   5  12  13      250.91      251.42    104.48 o 
   6  12  13       87.74      126.16     74.97 o 
   7  12  13      486.09      508.86    135.19 o 
   8  12  13       15.62        2.11     58.11 o 
   9  12  13       42.41       60.52     58.11 o 
  10  12  13       13.19       20.47     49.38 o 
  -9  13  13       15.33       21.93     31.72 o 
  -8  13  13       29.10       70.44     34.96 o 
  -7  13  13       73.51       69.68     36.89 o 
  -6  13  13      337.76      375.52     69.82 o 
  -5  13  13      359.07      369.74     67.97 o 
  -4  13  13      181.49      154.58     58.47 o 
  -3  13  13      125.76      124.63     77.23 o 
  -2  13  13      102.88       55.68     44.99 o 
  -1  13  13      539.35      518.86     97.08 o 
   0  13  13        5.08        3.37     27.56 o 
   1  13  13      542.21      530.51     74.50 o 
   2  13  13      102.25       88.14     41.51 o 
   3  13  13      123.39      170.75     49.79 o 
   4  13  13      181.18      163.60     57.28 o 
   5  13  13      352.79      481.76    137.90 o 
   6  13  13      335.89      399.56    120.44 o 
   7  13  13       70.76      126.16     78.29 o 
   8  13  13       29.04       44.56     59.62 o 
   9  13  13       16.20       46.07     53.60 o 
  -8  14  13       25.58       14.21     32.07 o 
  -7  14  13      139.54      197.45     52.60 o 
  -6  14  13       18.13       57.80     35.22 o 
  -5  14  13       37.77       38.86     37.62 o 
  -4  14  13       66.98       66.26     51.46 o 
  -3  14  13       39.57       47.07     44.10 o 
  -2  14  13       59.09       37.32     41.58 o 
  -1  14  13      162.59      217.14     67.30 o 
   0  14  13      223.59      177.09     67.67 o 
   1  14  13      167.64      115.59     53.71 o 
   2  14  13       60.32       35.31     32.60 o 
   3  14  13       42.08      117.09     42.44 o 
   4  14  13       72.20       62.29     37.61 o 
   5  14  13       36.03       20.47     61.12 o 
   6  14  13       18.31       28.30     57.51 o 
   7  14  13      143.80      184.27     76.48 o 
   8  14  13       23.97        9.64     51.19 o 
  -7  15  13       37.94       65.55     39.22 o 
  -6  15  13       55.94       68.80     42.00 o 
  -5  15  13       63.30       29.46     37.18 o 
  -4  15  13        9.09       38.62     45.22 o 
  -3  15  13       29.06       23.91     43.21 o 
  -2  15  13       65.56       58.29     47.59 o 
  -1  15  13       33.85       77.62     53.53 o 
   0  15  13      509.61      493.93    113.97 o 
   1  15  13       38.14       40.25     45.50 o 
   2  15  13       67.17       81.84     49.26 o 
   3  15  13       29.90       40.63     35.41 o 
   4  15  13        9.85       21.85     34.46 o 
   5  15  13       60.75       23.79     60.82 o 
   6  15  13       55.66      105.99     58.71 o 
   7  15  13       38.11       40.65     67.15 o 
  -5  16  13       44.53       23.84     39.99 o 
  -4  16  13       36.94       17.13     48.91 o 
  -3  16  13        3.76        9.91     44.61 o 
  -2  16  13       46.87       55.34     50.78 o 
  -1  16  13        7.26        7.10     41.52 o 
   0  16  13      186.43      141.40     57.74 o 
   1  16  13        7.23       14.16     41.46 o 
   2  16  13       45.97       42.76     49.83 o 
   3  16  13        3.63       21.98     45.18 o 
   4  16  13       37.29       44.62     46.50 o 
   5  16  13       41.89       72.14     49.23 o 
  -1  17  13       87.28       -4.53     47.21 o 
   0  17  13        0.23       26.22     56.10 o 
   1  17  13       85.31       65.13     52.56 o 
   0   0  14      204.47      268.55     52.60 o 
   1   0  14     1295.58     1231.94     62.64 o 
   2   0  14     2096.01     2075.69     80.28 o 
   3   0  14      577.82      532.73     50.17 o 
   4   0  14      136.25      142.11     31.16 o 
   5   0  14      198.22      313.26     41.07 o 
   6   0  14     1257.28     1213.09     86.79 o 
   7   0  14      965.45      920.31     87.48 o 
   8   0  14      276.92      263.86     51.89 o 
   9   0  14        8.79       13.06     33.52 o 
  10   0  14      921.91      880.74    112.28 o 
  11   0  14      184.16      218.86     65.92 o 
  12   0  14       19.85       17.31     45.14 o 
  13   0  14       27.38       19.53     47.05 o 
  14   0  14        3.30        2.78     46.47 o 
 -14   1  14       20.63       59.62     71.66 o 
 -13   1  14       20.01       54.26     48.76 o 
 -12   1  14       13.32       38.18     41.67 o 
 -11   1  14      243.01      329.12     76.87 o 
 -10   1  14      375.79      430.63     85.99 o 
  -9   1  14       45.97       41.27     32.87 o 
  -8   1  14      387.33      326.37     56.70 o 
  -7   1  14      641.26      717.75     66.23 o 
  -6   1  14     1140.23     1052.60     70.47 o 
  -5   1  14     2008.31     1881.61    125.21 o 
  -4   1  14      316.02      315.89     42.25 o 
  -3   1  14      351.22      359.34     43.89 o 
  -2   1  14      262.27      255.74     38.25 o 
  -1   1  14      235.13      166.71     32.02 o 
   0   1  14     1667.35     1390.56     64.77 o 
   1   1  14      229.34      188.39     37.35 o 
   2   1  14      275.45      275.41     37.01 o 
   3   1  14      350.85      340.62     42.00 o 
   4   1  14      317.86      363.56     54.68 o 
   5   1  14     2015.38     1898.41     99.52 o 
   6   1  14     1156.95     1090.51     86.49 o 
   7   1  14      654.94      711.95     77.80 o 
   8   1  14      367.79      342.45     58.70 o 
   9   1  14       50.13       63.08     42.05 o 
  10   1  14      384.24      434.31     82.63 o 
  11   1  14      248.25      276.54    122.55 o 
  12   1  14       12.65       -2.38     38.32 o 
  13   1  14       20.86       38.25     48.71 o 
  14   1  14       19.30        9.15     45.66 o 
 -14   2  14       12.13       62.33     74.37 o 
 -13   2  14      211.36      261.96    106.29 o 
 -12   2  14      226.31      227.20     67.28 o 
 -11   2  14       67.38       93.65     48.76 o 
 -10   2  14       57.42       78.88     43.08 o 
  -9   2  14      143.56      179.51     40.71 o 
  -8   2  14      733.01      884.55     73.12 o 
  -7   2  14     1004.33     1082.90     76.20 o 
  -6   2  14      143.09      211.72     38.95 o 
  -5   2  14     1008.85      951.27     70.75 o 
  -4   2  14     1615.78     1460.27     73.33 o 
  -3   2  14       14.91       52.32     23.57 o 
  -2   2  14     2312.90     2124.88     84.14 o 
  -1   2  14      365.52      356.03     37.43 o 
   0   2  14      193.87      211.49     33.96 o 
   1   2  14      359.38      270.85     76.75 o 
   2   2  14     2298.07     2248.32     97.65 o 
   3   2  14       15.80       26.66     24.41 o 
   4   2  14     1618.00     1636.34     89.37 o 
   5   2  14      994.42      950.98     83.69 o 
   6   2  14      146.01      219.20     46.54 o 
   7   2  14      987.92     1076.06     87.79 o 
   8   2  14      727.08      839.58    103.95 o 
   9   2  14      140.70      155.51     53.62 o 
  10   2  14       56.03       71.91     43.77 o 
  11   2  14       62.67      106.82     51.07 o 
  12   2  14      220.05      151.39     61.93 o 
  13   2  14      205.30      210.32     68.77 o 
  14   2  14       11.97       83.47     57.04 o 
 -14   3  14       56.48       14.45     79.49 o 
 -13   3  14       44.93        9.03     65.64 o 
 -12   3  14      189.91      177.05     82.50 o 
 -11   3  14       41.94       94.69     48.39 o 
 -10   3  14      106.65      115.61     40.89 o 
  -9   3  14      305.72      346.46     51.27 o 
  -8   3  14      110.02      127.70     29.92 o 
  -7   3  14      148.17      154.79     31.37 o 
  -6   3  14      222.92      249.85     35.77 o 
  -5   3  14     1932.43     1808.63     83.73 o 
  -4   3  14      538.81      444.70     41.71 o 
  -3   3  14      284.77      287.18     36.21 o 
  -2   3  14      348.23      381.19     40.29 o 
  -1   3  14      630.50      664.70     55.21 o 
   0   3  14      234.15      337.73     42.64 o 
   1   3  14      627.41      651.71     47.15 o 
   2   3  14      351.54      221.36     64.65 o 
   3   3  14      283.00      270.40     45.04 o 
   4   3  14      543.07      593.27     65.00 o 
   5   3  14     1908.38     1755.52     96.90 o 
   6   3  14      232.98      221.14     46.09 o 
   7   3  14      156.83      189.06     46.49 o 
   8   3  14      107.87      105.85     47.96 o 
   9   3  14      294.15      259.93     64.90 o 
  10   3  14      105.75       69.12     45.11 o 
  11   3  14       41.42       63.31     47.67 o 
  12   3  14      190.38      183.51     63.88 o 
  13   3  14       45.78       71.78     52.48 o 
  14   3  14       59.59       72.36     55.70 o 
 -14   4  14      168.61      121.65    103.58 o 
 -13   4  14       88.21       71.36     78.89 o 
 -12   4  14       84.42      137.24     58.48 o 
 -11   4  14       98.21       76.57     51.61 o 
 -10   4  14      145.95      119.36     54.35 o 
  -9   4  14      107.51      111.39     31.11 o 
  -8   4  14      130.57      166.38     31.97 o 
  -7   4  14      567.07      585.14     52.05 o 
  -6   4  14      391.85      411.92     43.59 o 
  -5   4  14      680.28      724.65     55.51 o 
  -4   4  14      186.66      167.20     29.97 o 
  -3   4  14     2455.24     2262.39     79.89 o 
  -2   4  14      643.64      741.28     61.69 o 
  -1   4  14     2200.45     2213.13    104.19 o 
   0   4  14       10.70       43.15     21.79 o 
   1   4  14     2191.11     2086.55    100.31 o 
   2   4  14      620.38      573.34     98.21 o 
   3   4  14     2457.89     2507.93    144.51 o 
   4   4  14      188.27      177.27     41.43 o 
   5   4  14      664.39      670.31     71.45 o 
   6   4  14      387.69      460.39     62.41 o 
   7   4  14      573.59      588.81     85.82 o 
   8   4  14      136.56      163.13     55.34 o 
   9   4  14      105.07      125.34     49.02 o 
  10   4  14      149.82      118.85     53.78 o 
  11   4  14       99.01      126.75     57.05 o 
  12   4  14       84.95      100.79     53.67 o 
  13   4  14       87.53       96.92     52.41 o 
  14   4  14      164.55      153.47     65.58 o 
 -13   5  14       84.59      134.53     55.25 o 
 -12   5  14      102.17      137.20     61.54 o 
 -11   5  14      141.25      149.44     62.06 o 
 -10   5  14      220.03      196.50     47.69 o 
  -9   5  14       92.88      102.15     33.65 o 
  -8   5  14      148.56      142.25     31.37 o 
  -7   5  14       14.54       43.56     22.32 o 
  -6   5  14      162.17      157.31     29.99 o 
  -5   5  14      230.16      217.24     34.39 o 
  -4   5  14     1587.47     1682.59     70.58 o 
  -3   5  14      334.13      343.08     40.44 o 
  -2   5  14       56.76      116.30     29.79 o 
  -1   5  14       99.38      117.66     35.64 o 
   0   5  14      122.67       97.36     28.58 o 
   1   5  14      114.67      149.34     32.48 o 
   2   5  14       54.04       65.81     35.59 o 
   3   5  14      328.70      349.98     70.04 o 
   4   5  14     1620.71     1731.32     95.44 o 
   5   5  14      222.66      265.69     49.44 o 
   6   5  14      168.87      172.82     43.54 o 
   7   5  14       18.49       24.48     31.69 o 
   8   5  14      148.30       89.69     52.69 o 
   9   5  14       89.67       83.44     45.35 o 
  10   5  14      218.64      275.26     70.33 o 
  11   5  14      136.76      193.64     65.16 o 
  12   5  14      107.55      134.79     63.23 o 
  13   5  14       83.39      103.33     58.11 o 
 -13   6  14      163.52      231.42     65.94 o 
 -12   6  14      210.85      235.58     70.56 o 
 -11   6  14       50.27      100.12     51.33 o 
 -10   6  14       90.15       89.50     40.39 o 
  -9   6  14        3.73       14.08     31.31 o 
  -8   6  14      541.78      558.56     60.68 o 
  -7   6  14      424.75      480.86     48.64 o 
  -6   6  14        6.44       21.75     20.74 o 
  -5   6  14      106.96      109.13     27.48 o 
  -4   6  14      259.44      301.19     38.74 o 
  -3   6  14     1968.69     1824.66     74.72 o 
  -2   6  14     1329.38     1278.15     70.50 o 
  -1   6  14     3899.90     3817.20    162.06 o 
   0   6  14     1422.56     1622.24     79.58 o 
   1   6  14     3873.45     3841.45    121.31 o 
   2   6  14     1313.82     1313.73     74.15 o 
   3   6  14     1950.06     1962.13    134.32 o 
   4   6  14      259.03      361.48     74.18 o 
   5   6  14       99.71      110.91     47.17 o 
   6   6  14        6.59       31.99     36.07 o 
   7   6  14      428.91      382.38     74.88 o 
   8   6  14      541.40      558.11     91.64 o 
   9   6  14        3.57       16.10     36.88 o 
  10   6  14       92.73      155.88     57.47 o 
  11   6  14       50.67       20.24     43.28 o 
  12   6  14      208.96      224.77     74.54 o 
  13   6  14      158.04      198.76     68.21 o 
 -13   7  14       74.18       89.30     51.25 o 
 -12   7  14       60.06      114.00     48.91 o 
 -11   7  14      250.93      288.05     58.26 o 
 -10   7  14       72.00       68.40     37.82 o 
  -9   7  14       36.43       62.83     34.43 o 
  -8   7  14      928.77      983.29     86.62 o 
  -7   7  14      454.32      514.24     59.05 o 
  -6   7  14      353.53      361.44     44.29 o 
  -5   7  14     1024.20     1024.22     64.71 o 
  -4   7  14       35.58       38.07     23.41 o 
  -3   7  14      344.89      344.54     41.75 o 
  -2   7  14      617.82      650.47     61.89 o 
  -1   7  14      407.29      378.94     48.61 o 
   0   7  14      156.03      110.41     29.83 o 
   1   7  14      415.53      442.08     53.06 o 
   2   7  14      620.54      625.10     62.55 o 
   3   7  14      347.72      324.23     56.79 o 
   4   7  14       33.37       49.95     37.64 o 
   5   7  14     1023.05     1146.29    183.37 o 
   6   7  14      373.17      355.00    110.20 o 
   7   7  14      455.88      448.64    126.76 o 
   8   7  14      928.89      938.13    114.45 o 
   9   7  14       37.82       79.39     43.08 o 
  10   7  14       72.94       83.49     49.55 o 
  11   7  14      253.29      215.19     66.69 o 
  12   7  14       60.42       79.30     50.85 o 
  13   7  14       75.50      119.69     64.62 o 
 -12   8  14      106.68      232.36     51.28 o 
 -11   8  14      224.84      246.59     68.63 o 
 -10   8  14       15.45        4.89     30.77 o 
  -9   8  14      181.12      211.99     49.77 o 
  -8   8  14       78.94      141.86     44.06 o 
  -7   8  14      563.76      615.92     75.98 o 
  -6   8  14      198.66      213.06     47.73 o 
  -5   8  14      618.50      572.49     54.93 o 
  -4   8  14      133.38      105.24     32.56 o 
  -3   8  14     1986.52     2052.00     91.90 o 
  -2   8  14      470.46      445.98     52.63 o 
  -1   8  14     2972.37     2942.95    109.85 o 
   0   8  14      126.98      108.18     32.29 o 
   1   8  14     2953.74     2844.49    111.44 o 
   2   8  14      464.27      465.28     57.05 o 
   3   8  14     1994.18     1961.26    109.37 o 
   4   8  14      142.62      164.10     81.90 o 
   5   8  14      627.58      661.22    138.51 o 
   6   8  14      198.77      227.93     90.03 o 
   7   8  14      565.41      576.91    144.23 o 
   8   8  14       73.06      132.79     78.59 o 
   9   8  14      177.82      227.33    106.29 o 
  10   8  14       15.16        2.24     39.99 o 
  11   8  14      219.91      222.05     71.98 o 
  12   8  14      109.11      185.35     66.69 o 
 -12   9  14        4.64       -1.29     33.23 o 
 -11   9  14       28.30       64.26     37.03 o 
 -10   9  14      317.64      325.63     60.88 o 
  -9   9  14        3.13       12.87     30.48 o 
  -8   9  14       26.55       67.28     36.03 o 
  -7   9  14       22.75        1.61     29.99 o 
  -6   9  14      155.17      145.19     43.47 o 
  -5   9  14       75.93      115.83     40.55 o 
  -4   9  14      422.11      400.94     48.31 o 
  -3   9  14       38.84      120.55     32.30 o 
  -2   9  14      103.27      104.72     31.43 o 
  -1   9  14       43.93       30.04     26.47 o 
   0   9  14     1218.68     1053.99     81.08 o 
   1   9  14       44.94       36.95     26.26 o 
   2   9  14      103.98      136.37     36.11 o 
   3   9  14       41.36       98.26     42.54 o 
   4   9  14      423.81      453.76    120.44 o 
   5   9  14       76.51      181.87     85.21 o 
   6   9  14      154.79      135.50     84.31 o 
   7   9  14       22.80        6.02     58.11 o 
   8   9  14       25.36       77.38     73.77 o 
   9   9  14        3.59        1.20     46.37 o 
  10   9  14      321.18      292.67    105.99 o 
  11   9  14       26.71      124.36     96.35 o 
  12   9  14        4.37      -52.39     71.66 o 
 -11  10  14       30.02       43.76     37.19 o 
 -10  10  14       59.18       94.87     36.68 o 
  -9  10  14       94.30      124.46     42.59 o 
  -8  10  14       97.53       53.45     37.16 o 
  -7  10  14      224.22      275.26     55.24 o 
  -6  10  14      151.12      204.55     48.74 o 
  -5  10  14       19.78       38.65     34.87 o 
  -4  10  14       63.13       44.56     36.61 o 
  -3  10  14      612.19      678.14     79.15 o 
  -2  10  14      301.61      314.90     49.95 o 
  -1  10  14      303.83      302.82     49.98 o 
   0  10  14       38.26       38.27     29.07 o 
   1  10  14      305.78      248.69     45.58 o 
   2  10  14      297.68      313.28     56.97 o 
   3  10  14      613.36      654.48     80.93 o 
   4  10  14       67.77      111.41     80.70 o 
   5  10  14       22.18      -18.97     52.69 o 
   6  10  14      145.70      191.20     92.14 o 
   7  10  14      222.52      269.18    101.17 o 
   8  10  14       98.72       62.93     67.75 o 
   9  10  14       95.92      170.42     90.03 o 
  10  10  14       60.34       64.74     56.61 o 
  11  10  14       29.90      100.57     62.93 o 
 -10  11  14       60.12       66.17     35.90 o 
  -9  11  14       78.94       90.60     38.19 o 
  -8  11  14       11.36       19.34     31.79 o 
  -7  11  14       50.80       54.25     33.58 o 
  -6  11  14      174.59      152.23     45.74 o 
  -5  11  14       62.11       76.81     37.97 o 
  -4  11  14      116.82       88.65     40.55 o 
  -3  11  14      248.90      271.08    136.40 o 
  -2  11  14      141.60      133.68     41.28 o 
  -1  11  14      288.29      250.05     45.53 o 
   0  11  14       21.58       29.72     29.26 o 
   1  11  14      278.46      272.39     54.72 o 
   2  11  14      143.59      122.03     41.65 o 
   3  11  14      248.08      275.94     55.58 o 
   4  11  14      121.37      181.56     82.80 o 
   5  11  14       60.82       59.62     64.44 o 
   6  11  14      170.57      183.67     90.63 o 
   7  11  14       51.90      133.39     76.78 o 
   8  11  14       10.02        6.62     55.70 o 
   9  11  14       79.36       53.30     61.12 o 
  10  11  14       57.67       30.41     54.50 o 
  -9  12  14       54.92       90.39     44.73 o 
  -8  12  14       96.27      105.01     42.04 o 
  -7  12  14       15.15       38.10     32.78 o 
  -6  12  14      208.76      199.69     51.48 o 
  -5  12  14       96.00       20.28     33.68 o 
  -4  12  14      100.88      148.78     48.16 o 
  -3  12  14      245.69      286.01     87.32 o 
  -2  12  14      283.05      291.47     74.55 o 
  -1  12  14       52.26       35.83     33.13 o 
   0  12  14      235.35      171.79     47.90 o 
   1  12  14       47.52       41.97     32.75 o 
   2  12  14      281.29      333.31     62.70 o 
   3  12  14      243.51      267.38     59.14 o 
   4  12  14      101.36      146.76     58.35 o 
   5  12  14      102.53       82.80     80.09 o 
   6  12  14      208.08      177.95    100.57 o 
   7  12  14       14.72        9.94     55.10 o 
   8  12  14       94.94       81.90     67.75 o 
   9  12  14       55.06       71.36     59.32 o 
  -8  13  14       92.61      114.01     39.15 o 
  -7  13  14       82.79       95.05     38.48 o 
  -6  13  14      253.57      299.90     58.41 o 
  -5  13  14      103.59       96.82     39.42 o 
  -4  13  14        5.94       -7.65     28.28 o 
  -3  13  14      125.86      170.99     62.80 o 
  -2  13  14      165.50      218.67     68.92 o 
  -1  13  14       94.31      110.48     79.34 o 
   0  13  14      289.00      318.84     77.92 o 
   1  13  14       92.25       94.81     41.33 o 
   2  13  14      170.29      188.10     50.49 o 
   3  13  14      128.17      171.73     51.21 o 
   4  13  14        5.69       44.12     36.72 o 
   5  13  14      109.33      101.47     78.29 o 
   6  13  14      241.38      274.91    105.08 o 
   7  13  14       86.75       59.32     56.00 o 
   8  13  14       90.60      139.41     74.07 o 
  -7  14  14       17.74       11.77     35.42 o 
  -6  14  14      173.14      175.92     46.94 o 
  -5  14  14       55.40       79.74     37.84 o 
  -4  14  14      109.92      115.94     41.48 o 
  -3  14  14        0.36      -20.13     37.51 o 
  -2  14  14      182.51      147.54     87.32 o 
  -1  14  14       75.06       31.97     45.40 o 
   0  14  14      591.97      703.52    118.17 o 
   1  14  14       76.97       85.70     51.67 o 
   2  14  14      182.49      233.53     64.47 o 
   3  14  14        0.24      -21.29     37.79 o 
   4  14  14      114.82       98.59     44.17 o 
   5  14  14       53.40      164.40     83.71 o 
   6  14  14      175.72      121.95     62.63 o 
   7  14  14       15.78        4.22     54.20 o 
  -5  15  14       78.75      101.99     42.82 o 
  -4  15  14       66.33       76.15     40.83 o 
  -3  15  14      112.23       77.17    103.88 o 
  -2  15  14       30.94       32.68     45.90 o 
  -1  15  14        2.72       14.53     46.23 o 
   0  15  14       13.09      -19.11     37.04 o 
   1  15  14        2.66       11.63     42.36 o 
   2  15  14       29.36       26.57     42.65 o 
   3  15  14      111.58       62.25     38.73 o 
   4  15  14       67.74       79.80     39.48 o 
   5  15  14       79.66      118.88     54.39 o 
  -3  16  14        0.46      -19.69     65.94 o 
  -2  16  14        5.05      -14.42     45.97 o 
  -1  16  14       53.45      125.84     61.09 o 
   0  16  14        0.07       -0.07     43.64 o 
   1  16  14       53.69       66.34     51.62 o 
   2  16  14        4.70       44.58     49.57 o 
   3  16  14        0.45       39.03     53.92 o 
   1   0  15     2166.75     2058.70     80.92 o 
   2   0  15      540.20      525.86     50.68 o 
   3   0  15     1193.10     1155.52     65.38 o 
   4   0  15      166.44      133.81     37.33 o 
   5   0  15       73.74      105.88     36.92 o 
   6   0  15       15.65       41.61     29.78 o 
   7   0  15      832.88      763.47     81.57 o 
   8   0  15      583.45      628.70     77.60 o 
   9   0  15      980.22     1063.31    121.66 o 
  10   0  15     1071.86     1066.83    127.63 o 
  11   0  15       71.51      105.29     50.23 o 
  12   0  15       44.96       59.60     48.31 o 
  13   0  15       20.97       -1.80     45.49 o 
 -13   1  15       14.37       -6.32     60.52 o 
 -12   1  15      143.38      142.33     61.25 o 
 -11   1  15       32.51       78.91     48.14 o 
 -10   1  15      265.11      282.26     70.48 o 
  -9   1  15      388.65      351.30     62.32 o 
  -8   1  15       51.70       23.26     28.64 o 
  -7   1  15      214.13      216.06     46.97 o 
  -6   1  15      331.89      339.88     56.14 o 
  -5   1  15      303.05      297.08     44.40 o 
  -4   1  15      134.01       97.40     30.04 o 
  -3   1  15      891.62      844.00     63.94 o 
  -2   1  15       93.76       93.99     27.81 o 
  -1   1  15     2110.01     1942.64     89.48 o 
   0   1  15      459.58      448.48     41.90 o 
   1   1  15     2133.88     1953.00     94.32 o 
   2   1  15       89.36       97.51     35.10 o 
   3   1  15      916.35      918.68     79.80 o 
   4   1  15      137.36       87.10     34.76 o 
   5   1  15      312.26      238.32     47.11 o 
   6   1  15      342.95      364.22     57.86 o 
   7   1  15      199.71      255.14     54.23 o 
   8   1  15       49.66       72.21     35.73 o 
   9   1  15      394.73      367.46     77.15 o 
  10   1  15      262.93      243.81     67.82 o 
  11   1  15       29.64       75.41     48.82 o 
  12   1  15      143.10      211.80     70.45 o 
  13   1  15       14.57      -13.77     42.15 o 
 -13   2  15        8.01       34.63     73.77 o 
 -12   2  15        5.97      -26.20     57.51 o 
 -11   2  15       77.71      104.63     53.87 o 
 -10   2  15      146.67      120.28     64.59 o 
  -9   2  15      187.97      128.21     45.89 o 
  -8   2  15      813.60      855.50     88.34 o 
  -7   2  15      925.75      910.31     75.73 o 
  -6   2  15      588.93      550.50     59.19 o 
  -5   2  15      456.96      382.93     49.01 o 
  -4   2  15      102.82      102.13     30.58 o 
  -3   2  15      479.20      414.86     48.55 o 
  -2   2  15      763.61      689.01     60.19 o 
  -1   2  15      159.12      177.87     33.77 o 
   0   2  15      166.68      123.93     36.63 o 
   1   2  15      164.05      175.22     49.90 o 
   2   2  15      773.49      801.51     72.36 o 
   3   2  15      487.60      490.03     68.38 o 
   4   2  15      106.24       99.91     35.80 o 
   5   2  15      454.71      473.04     63.63 o 
   6   2  15      598.08      571.35     71.65 o 
   7   2  15      905.73      916.49     90.43 o 
   8   2  15      822.38      696.58     82.49 o 
   9   2  15      193.00      155.80     53.52 o 
  10   2  15      147.90      145.64     75.28 o 
  11   2  15       80.05       45.01     51.09 o 
  12   2  15        5.72        2.45     41.50 o 
  13   2  15        8.51       35.21     46.98 o 
 -13   3  15       70.15       78.89     71.96 o 
 -12   3  15       67.47       80.09     79.49 o 
 -11   3  15       69.73      107.49     76.48 o 
 -10   3  15      239.50      255.22     76.48 o 
  -9   3  15       36.93       63.83     31.96 o 
  -8   3  15      727.65      689.68     69.70 o 
  -7   3  15      183.03      225.29     42.67 o 
  -6   3  15       98.15       84.00     30.24 o 
  -5   3  15      236.23      221.92     40.91 o 
  -4   3  15      153.73      158.42     34.77 o 
  -3   3  15       65.24       49.30     24.97 o 
  -2   3  15      982.03      868.83     67.33 o 
  -1   3  15      767.21      947.43     80.99 o 
   0   3  15     3621.46     3456.36    130.15 o 
   1   3  15      774.11      881.32     79.44 o 
   2   3  15     1007.88      558.23    248.19 o 
   3   3  15       68.13       65.89     30.41 o 
   4   3  15      167.78      196.05     43.93 o 
   5   3  15      226.23      194.86     44.33 o 
   6   3  15       99.47      135.10     40.61 o 
   7   3  15      180.27      240.86     50.32 o 
   8   3  15      698.01      654.98     94.89 o 
   9   3  15       37.47       27.81     39.89 o 
  10   3  15      243.50      193.12     59.35 o 
  11   3  15       70.17       46.06     51.94 o 
  12   3  15       70.12       60.65     48.41 o 
  13   3  15       70.38      108.55     56.57 o 
 -13   4  15       31.03       49.38     73.17 o 
 -12   4  15       48.47       40.95     64.44 o 
 -11   4  15       33.27       11.44     62.33 o 
 -10   4  15       76.18       53.69     42.94 o 
  -9   4  15      257.51      196.54     42.93 o 
  -8   4  15       56.50       74.17     31.95 o 
  -7   4  15      219.40      208.78     41.25 o 
  -6   4  15     1223.06     1198.55     78.17 o 
  -5   4  15      359.12      372.36     49.14 o 
  -4   4  15       93.55       85.61     30.09 o 
  -3   4  15      906.27      764.63     65.86 o 
  -2   4  15      670.80      663.76     62.77 o 
  -1   4  15      259.48      314.38     50.64 o 
   0   4  15     1118.86     1083.09     83.54 o 
   1   4  15      263.28      339.70     52.89 o 
   2   4  15      640.11      621.06     92.14 o 
   3   4  15      898.48      819.83    105.37 o 
   4   4  15       92.15      107.67     39.45 o 
   5   4  15      358.52      369.21     57.61 o 
   6   4  15     1251.84     1240.21     94.01 o 
   7   4  15      223.92      202.46     48.84 o 
   8   4  15       54.19       85.23     42.88 o 
   9   4  15      259.50      274.78     70.18 o 
  10   4  15       76.34       48.44     46.15 o 
  11   4  15       36.11      109.33     56.92 o 
  12   4  15       49.25       27.08     42.27 o 
  13   4  15       29.95       39.69     49.34 o 
 -13   5  15       18.94       24.99     75.28 o 
 -12   5  15       86.75       97.11     55.14 o 
 -11   5  15       11.94       58.90     47.53 o 
 -10   5  15      106.86       96.70     52.54 o 
  -9   5  15       74.64       95.03     40.89 o 
  -8   5  15      336.93      312.71     42.65 o 
  -7   5  15        2.56        5.59     21.38 o 
  -6   5  15       95.45       91.52     26.42 o 
  -5   5  15       70.06       57.01     24.00 o 
  -4   5  15       67.87       58.83     24.80 o 
  -3   5  15      805.64      762.83     58.34 o 
  -2   5  15      466.27      438.30     46.24 o 
  -1   5  15      331.45      412.19     50.09 o 
   0   5  15      610.75      612.70     60.17 o 
   1   5  15      346.87      364.36     48.56 o 
   2   5  15      489.87      526.56     57.95 o 
   3   5  15      824.99      708.14     98.15 o 
   4   5  15       64.01       57.24     40.82 o 
   5   5  15       64.33       78.13     42.35 o 
   6   5  15      100.17       80.39     35.44 o 
   7   5  15        2.65       20.19     33.72 o 
   8   5  15      332.67      351.01     74.51 o 
   9   5  15       81.55       66.36     43.84 o 
  10   5  15      109.66      120.14     53.91 o 
  11   5  15       11.06       20.61     43.30 o 
  12   5  15       90.64      109.74     56.21 o 
  13   5  15       19.59       81.72     59.68 o 
 -12   6  15      221.19      207.17     65.33 o 
 -11   6  15       68.81       78.40     62.78 o 
 -10   6  15      493.27      545.96     76.06 o 
  -9   6  15      351.73      411.04     63.95 o 
  -8   6  15      130.93      157.85     38.45 o 
  -7   6  15        8.99       17.22     24.08 o 
  -6   6  15      155.21      166.45     32.10 o 
  -5   6  15       41.11       58.50     23.71 o 
  -4   6  15      358.88      391.58     45.22 o 
  -3   6  15      380.39      377.63     43.24 o 
  -2   6  15      601.84      563.93     57.80 o 
  -1   6  15      201.94      209.98     38.98 o 
   0   6  15       29.58       44.57     26.18 o 
   1   6  15      197.57      211.03     40.84 o 
   2   6  15      617.43      552.17     58.98 o 
   3   6  15      399.44      395.96     74.80 o 
   4   6  15      375.11      387.64     76.18 o 
   5   6  15       37.22       32.61     37.10 o 
   6   6  15      147.49       37.94     67.45 o 
   7   6  15        6.05        2.11     56.31 o 
   8   6  15      129.15      159.19     57.61 o 
   9   6  15      355.50      361.20     80.48 o 
  10   6  15      492.35      603.35    103.99 o 
  11   6  15       69.95       46.01     48.33 o 
  12   6  15      220.17      294.73     82.46 o 
 -12   7  15       54.38       -2.84     71.51 o 
 -11   7  15       63.84       40.58     38.22 o 
 -10   7  15      113.12      135.17     46.17 o 
  -9   7  15      259.47      329.67     59.38 o 
  -8   7  15       72.91      120.30     41.61 o 
  -7   7  15      164.83      140.42     36.69 o 
  -6   7  15       26.60       35.26     25.10 o 
  -5   7  15      235.57      232.78     37.80 o 
  -4   7  15      444.26      570.67     53.72 o 
  -3   7  15       97.81       68.60     26.14 o 
  -2   7  15      202.35      173.35     36.56 o 
  -1   7  15      786.17      829.81     71.40 o 
   0   7  15      201.20      195.59     39.33 o 
   1   7  15      777.17      871.62     73.85 o 
   2   7  15      191.78      159.62     35.46 o 
   3   7  15       95.40       87.72     44.20 o 
   4   7  15      454.07      567.73     92.61 o 
   5   7  15      224.59      229.44     91.53 o 
   6   7  15       27.69       62.03     74.97 o 
   7   7  15      164.34       94.24     71.06 o 
   8   7  15       71.31      114.42     83.41 o 
   9   7  15      270.57      287.85    112.31 o 
  10   7  15      113.23      104.23     56.20 o 
  11   7  15       63.22       54.91     58.71 o 
  12   7  15       54.54      142.83     64.38 o 
 -11   8  15       13.23       52.91     37.45 o 
 -10   8  15      212.63      212.85     50.23 o 
  -9   8  15       84.46       93.52     40.07 o 
  -8   8  15       27.62       -9.72     32.53 o 
  -7   8  15      432.02      328.68     60.21 o 
  -6   8  15      361.95      392.78     62.90 o 
  -5   8  15       49.04       94.02     28.26 o 
  -4   8  15       60.65       57.06     26.16 o 
  -3   8  15      290.53      349.49     43.92 o 
  -2   8  15      119.11      181.82     38.79 o 
  -1   8  15      279.26      288.82     45.80 o 
   0   8  15       68.63      123.48     32.48 o 
   1   8  15      273.62      298.50     46.69 o 
   2   8  15      125.74      187.68     39.56 o 
   3   8  15      295.95      359.84     62.29 o 
   4   8  15       60.49       49.70     44.40 o 
   5   8  15       56.65      108.40     75.28 o 
   6   8  15      360.21      388.72    116.53 o 
   7   8  15      437.67      312.84    109.30 o 
   8   8  15       26.06       48.78     66.54 o 
   9   8  15       85.08       59.32     72.57 o 
  10   8  15      205.04      163.80     86.42 o 
  11   8  15       12.10       84.31     74.67 o 
 -11   9  15       11.35        2.17     32.62 o 
 -10   9  15       18.51       -2.94     30.81 o 
  -9   9  15       35.71       93.66     38.13 o 
  -8   9  15      141.98      112.34     43.93 o 
  -7   9  15      102.47      129.89     41.77 o 
  -6   9  15       41.26       30.95     32.83 o 
  -5   9  15      109.55      120.58     42.31 o 
  -4   9  15       40.01       27.65     23.91 o 
  -3   9  15      301.00      335.88     49.96 o 
  -2   9  15      172.36      234.93     43.96 o 
  -1   9  15       49.28       54.12     30.65 o 
   0   9  15        4.90        9.19     25.84 o 
   1   9  15       49.78       69.72     29.59 o 
   2   9  15      180.60      215.57     43.04 o 
   3   9  15      301.52      321.82     51.03 o 
   4   9  15       37.53       46.37     59.32 o 
   5   9  15      116.91      151.15     82.80 o 
   6   9  15       40.95       96.35     76.18 o 
   7   9  15      104.21       62.33     68.65 o 
   8   9  15      142.73      181.56     91.84 o 
   9   9  15       33.98      112.61     68.35 o 
  10   9  15       19.84       10.54     47.57 o 
  11   9  15       12.76       20.78     72.26 o 
 -10  10  15       11.63       29.56     32.25 o 
  -9  10  15       80.19       95.64     38.82 o 
  -8  10  15      217.03      202.38     52.32 o 
  -7  10  15       46.93       55.92     34.26 o 
  -6  10  15      112.64      100.83     41.43 o 
  -5  10  15      100.63      120.46     42.53 o 
  -4  10  15       79.66       69.21     36.51 o 
  -3  10  15      949.36      979.70     95.55 o 
  -2  10  15      558.23      586.69     64.72 o 
  -1  10  15       81.88       90.05     33.35 o 
   0  10  15       49.69       83.43     31.34 o 
   1  10  15       78.65       98.98     33.84 o 
   2  10  15      568.73      586.72     79.64 o 
   3  10  15      935.67      862.92     92.50 o 
   4  10  15       79.53      171.33     81.60 o 
   5  10  15       98.01      123.45     77.68 o 
   6  10  15      109.97      135.19     87.02 o 
   7  10  15       44.15       20.78     56.91 o 
   8  10  15      219.50      232.75     96.05 o 
   9  10  15       79.79       56.00     58.11 o 
  10  10  15       11.80       71.66     59.02 o 
  -9  11  15       22.54       41.34     30.99 o 
  -8  11  15       93.59      133.58     40.98 o 
  -7  11  15      144.66      131.33     43.41 o 
  -6  11  15       32.27        8.17     31.34 o 
  -5  11  15       15.34       13.40     32.37 o 
  -4  11  15       10.51        1.22     31.32 o 
  -3  11  15       83.96      113.03     51.95 o 
  -2  11  15      109.56      157.10     44.37 o 
  -1  11  15      178.49      252.93     47.67 o 
   0  11  15      621.63      743.48     75.58 o 
   1  11  15      183.19      223.54     53.41 o 
   2  11  15      107.11      156.39     47.16 o 
   3  11  15       89.32       83.27     39.81 o 
   4  11  15       11.16       17.76     58.41 o 
   5  11  15       14.95       35.53     60.82 o 
   6  11  15       32.99       19.87     63.53 o 
   7  11  15      150.04      187.89     92.14 o 
   8  11  15       93.89       77.08     60.82 o 
   9  11  15       22.38       24.39     44.56 o 
  -9  12  15      203.01      169.61     51.51 o 
  -8  12  15       66.77      132.44     39.05 o 
  -7  12  15      161.20      172.76     46.68 o 
  -6  12  15       35.55       28.01     30.92 o 
  -5  12  15       63.37       86.62     37.69 o 
  -4  12  15       25.65       52.31     37.61 o 
  -3  12  15       20.77       55.44     42.74 o 
  -2  12  15      149.28      176.80     62.53 o 
  -1  12  15       33.33       39.11     33.63 o 
   0  12  15      645.87      720.29     87.60 o 
   1  12  15       29.95       55.37     37.71 o 
   2  12  15      153.15      149.83     50.07 o 
   3  12  15       19.34       33.63     33.11 o 
   4  12  15       26.81        9.15     43.21 o 
   5  12  15       62.83       65.64     62.63 o 
   6  12  15       32.95        1.51     48.48 o 
   7  12  15      157.59      254.13    100.57 o 
   8  12  15       68.45      166.51     72.26 o 
   9  12  15      200.54      150.55     83.71 o 
  -7  13  15       39.44       39.55     33.18 o 
  -6  13  15       49.95       65.00     37.84 o 
  -5  13  15        9.96       35.42     34.25 o 
  -4  13  15       21.93       57.16     39.41 o 
  -3  13  15       30.06       -9.60     34.59 o 
  -2  13  15      190.63      167.39     58.86 o 
  -1  13  15       37.02       87.92     53.65 o 
   0  13  15      105.05       99.93     50.06 o 
   1  13  15       33.93       82.18     39.18 o 
   2  13  15      200.98      178.25     50.17 o 
   3  13  15       28.27       27.95     35.21 o 
   4  13  15       19.79       59.10     46.37 o 
   5  13  15       11.21      -11.74     49.08 o 
   6  13  15       48.03       24.99     42.76 o 
   7  13  15       39.73       21.08     49.98 o 
  -6  14  15       21.01       34.17     38.76 o 
  -5  14  15       69.80      139.32     43.61 o 
  -4  14  15       72.57      121.99     43.01 o 
  -3  14  15       21.48       -5.03     47.72 o 
  -2  14  15      130.60      120.20     55.78 o 
  -1  14  15       34.92       25.03     46.07 o 
   0  14  15       58.93       23.85     43.69 o 
   1  14  15       32.79       28.10     45.18 o 
   2  14  15      131.85       89.53     42.06 o 
   3  14  15       20.13       34.29     36.70 o 
   4  14  15       68.46       62.69     44.17 o 
   5  14  15       70.00      110.10     47.80 o 
   6  14  15       20.97       33.42     55.40 o 
  -4  15  15       14.58       -3.96     37.44 o 
  -3  15  15       52.73       54.31     57.48 o 
  -2  15  15        3.00        1.99     47.89 o 
  -1  15  15       41.42       29.90     49.98 o 
   0  15  15      186.26      207.60     66.07 o 
   1  15  15       37.63       29.35     45.85 o 
   2  15  15        3.01      -14.36     43.41 o 
   3  15  15       51.68       79.90     44.07 o 
   4  15  15       13.99       49.06     41.94 o 
   0   0  16     8686.11     7937.62    276.11 o 
   1   0  16       38.22       47.04     29.35 o 
   2   0  16     4368.68     4191.90    119.34 o 
   3   0  16       18.53       20.72     27.91 o 
   4   0  16     1239.65     1164.87     87.89 o 
   5   0  16     1366.60     1207.59     92.78 o 
   6   0  16        4.12        5.24     26.72 o 
   7   0  16      515.42      428.93     63.33 o 
   8   0  16        0.18       29.38     32.64 o 
   9   0  16       55.13       87.64     41.51 o 
  10   0  16        1.19        7.80     38.37 o 
  11   0  16      323.77      303.81    110.81 o 
  12   0  16        0.03       -8.38     41.08 o 
  13   0  16       32.55       39.57     50.78 o 
 -13   1  16      112.74      105.39     88.52 o 
 -12   1  16       10.95       33.39     45.05 o 
 -11   1  16      121.52      113.86     55.34 o 
 -10   1  16      162.19      113.69     56.78 o 
  -9   1  16      244.94      253.77     56.17 o 
  -8   1  16      488.93      573.30     75.72 o 
  -7   1  16      166.30      132.51     42.61 o 
  -6   1  16      690.32      688.49     80.02 o 
  -5   1  16      498.09      549.55     69.51 o 
  -4   1  16     1747.86     1539.40     79.51 o 
  -3   1  16      278.93      213.76     39.24 o 
  -2   1  16     2239.32     1972.88     85.57 o 
  -1   1  16      752.21      797.06     65.01 o 
   0   1  16     1136.47     1095.72     70.83 o 
   1   1  16      766.18      775.43     76.58 o 
   2   1  16     2182.73     1989.00    101.20 o 
   3   1  16      289.65      223.82     46.55 o 
   4   1  16     1708.22     1588.75     94.75 o 
   5   1  16      483.43      550.54     70.99 o 
   6   1  16      697.13      620.94     76.59 o 
   7   1  16      165.02      167.25     46.63 o 
   8   1  16      491.97      564.29     76.45 o 
   9   1  16      242.95      234.89     68.48 o 
  10   1  16      157.95       82.70     46.80 o 
  11   1  16      116.39       82.59     49.00 o 
  12   1  16        9.92       21.52     44.19 o 
  13   1  16      111.37      139.14     64.05 o 
 -13   2  16      215.81      330.61    126.76 o 
 -12   2  16       64.28      117.43     79.19 o 
 -11   2  16      177.16      209.50     66.21 o 
 -10   2  16        7.72       12.87     39.13 o 
  -9   2  16       67.87       65.85     36.53 o 
  -8   2  16       82.56      141.19     43.34 o 
  -7   2  16       55.14       58.29     33.58 o 
  -6   2  16      910.09      874.50     86.26 o 
  -5   2  16     1012.74     1051.17     75.73 o 
  -4   2  16      914.34      758.56     65.45 o 
  -3   2  16      583.49      509.22     55.32 o 
  -2   2  16     1914.44     1762.21     83.25 o 
  -1   2  16      354.08      444.81     52.16 o 
   0   2  16     1963.24     1769.28     95.80 o 
   1   2  16      333.72      422.83     77.37 o 
   2   2  16     1912.47     1840.74     98.38 o 
   3   2  16      582.56      585.50     69.03 o 
   4   2  16      902.26      859.26     82.18 o 
   5   2  16     1008.12      986.96     90.34 o 
   6   2  16      914.17      879.65     87.31 o 
   7   2  16       48.11       18.42     30.48 o 
   8   2  16       83.23      133.92     45.15 o 
   9   2  16       77.02       57.98     44.60 o 
  10   2  16        7.86       21.43     40.61 o 
  11   2  16      182.37      194.43     60.82 o 
  12   2  16       62.06       93.40     56.35 o 
  13   2  16      214.16      406.56     96.87 o 
 -12   3  16       81.71      126.46     87.62 o 
 -11   3  16      171.61      132.18     80.39 o 
 -10   3  16       14.45       -7.17     41.87 o 
  -9   3  16       52.40       78.86     39.50 o 
  -8   3  16      119.51      149.68     44.84 o 
  -7   3  16      393.14      322.22     49.02 o 
  -6   3  16       18.27       27.33     26.02 o 
  -5   3  16       17.90       44.85     27.91 o 
  -4   3  16      109.53      131.16     33.64 o 
  -3   3  16       98.49       98.00     32.23 o 
  -2   3  16     2335.15     2282.72     94.47 o 
  -1   3  16      582.81      590.67     60.19 o 
   0   3  16     1908.65     1924.19    102.72 o 
   1   3  16      584.84      564.00     86.43 o 
   2   3  16     2366.55     2439.83    148.08 o 
   3   3  16       96.05       99.45     44.17 o 
   4   3  16      115.10      150.39     40.85 o 
   5   3  16       16.74       26.02     28.70 o 
   6   3  16       16.56       45.35     30.57 o 
   7   3  16      399.16      299.57     58.14 o 
   8   3  16      114.73      128.95     50.20 o 
   9   3  16       56.06       68.97     42.82 o 
  10   3  16       16.47       52.35     44.41 o 
  11   3  16      171.89      184.93     65.45 o 
  12   3  16       79.00        7.07     43.65 o 
 -12   4  16       26.47       50.89     70.16 o 
 -11   4  16      172.67      168.32     89.73 o 
 -10   4  16       70.74       32.61     42.27 o 
  -9   4  16       14.46       16.74     29.97 o 
  -8   4  16      183.57      237.96     46.13 o 
  -7   4  16      166.34      166.75     38.28 o 
  -6   4  16      180.01      189.59     38.50 o 
  -5   4  16      756.64      740.06     68.93 o 
  -4   4  16      678.31      753.60     67.97 o 
  -3   4  16       34.33       65.76     26.42 o 
  -2   4  16      159.03      234.61     41.96 o 
  -1   4  16      576.89      612.89     69.38 o 
   0   4  16      577.13      584.03     69.80 o 
   1   4  16      570.48      618.89     71.53 o 
   2   4  16      153.70      183.39     54.47 o 
   3   4  16       30.94       43.13     39.54 o 
   4   4  16      673.19      735.17    105.25 o 
   5   4  16      749.91      612.07     97.33 o 
   6   4  16      179.44      203.84     48.34 o 
   7   4  16      158.26      184.54     49.09 o 
   8   4  16      183.48      175.52     55.44 o 
   9   4  16       14.45      -22.91     30.93 o 
  10   4  16       67.32      100.65     53.76 o 
  11   4  16      175.17      154.14     60.57 o 
  12   4  16       24.65       44.40     45.55 o 
 -12   5  16       23.47       65.04     77.38 o 
 -11   5  16       16.17       53.29     77.68 o 
 -10   5  16      102.10      111.16     55.21 o 
  -9   5  16       13.77       25.87     39.12 o 
  -8   5  16      421.45      512.70     63.67 o 
  -7   5  16       14.87       31.21     29.79 o 
  -6   5  16      154.30      123.56     34.05 o 
  -5   5  16      272.69      268.46     44.82 o 
  -4   5  16       14.73       16.70     25.39 o 
  -3   5  16      266.81      281.52     44.84 o 
  -2   5  16      420.52      420.90     52.82 o 
  -1   5  16       60.66       30.25     28.04 o 
   0   5  16        5.54        3.96     24.73 o 
   1   5  16       61.97       40.48     30.85 o 
   2   5  16      419.84      372.27     74.43 o 
   3   5  16      272.91      274.65     68.34 o 
   4   5  16       16.86       25.11     34.06 o 
   5   5  16      269.71      217.68     63.66 o 
   6   5  16      157.36      117.07     56.25 o 
   7   5  16       17.50       53.30     61.12 o 
   8   5  16      422.19      387.24     81.06 o 
   9   5  16       14.82       32.11     43.40 o 
  10   5  16      105.34      144.82     60.46 o 
  11   5  16       16.44       13.81     41.62 o 
  12   5  16       25.33       23.72     43.64 o 
 -12   6  16       17.80       12.35     71.36 o 
 -11   6  16       22.19       75.45     50.59 o 
 -10   6  16       86.91       86.84     65.64 o 
  -9   6  16       90.96      107.35     57.59 o 
  -8   6  16       17.71       35.01     36.96 o 
  -7   6  16      222.24      232.88     46.38 o 
  -6   6  16      194.18      172.45     41.11 o 
  -5   6  16      415.14      382.76     52.32 o 
  -4   6  16        6.30       17.27     25.26 o 
  -3   6  16      498.27      508.59     60.13 o 
  -2   6  16      716.64      711.82     79.80 o 
  -1   6  16     1629.49     1537.45     96.50 o 
   0   6  16      445.32      496.92     67.86 o 
   1   6  16     1620.56     1653.28    100.67 o 
   2   6  16      727.72      732.19     81.96 o 
   3   6  16      502.58      559.94     92.89 o 
   4   6  16        3.83      -15.27     34.48 o 
   5   6  16      415.13      449.15     89.10 o 
   6   6  16      190.92      172.83     86.42 o 
   7   6  16      224.30      192.71     91.23 o 
   8   6  16       15.71       30.71     59.92 o 
   9   6  16       90.37       71.06     74.07 o 
  10   6  16       86.32      140.99     60.78 o 
  11   6  16       23.51       27.83     43.14 o 
  12   6  16       16.82       15.49     54.26 o 
 -11   7  16       41.11       58.00     49.77 o 
 -10   7  16       10.35       12.33     45.05 o 
  -9   7  16       74.21      121.67     56.83 o 
  -8   7  16      367.40      369.44     82.80 o 
  -7   7  16       12.52       17.79     26.98 o 
  -6   7  16       49.81       61.83     27.14 o 
  -5   7  16      246.09      275.32     42.03 o 
  -4   7  16      336.05      325.95     42.80 o 
  -3   7  16      422.62      418.17     47.53 o 
  -2   7  16      405.60      323.93     47.65 o 
  -1   7  16       27.42       48.69     27.00 o 
   0   7  16      202.59      148.68     36.61 o 
   1   7  16       27.70       62.85     29.65 o 
   2   7  16      425.70      359.36     51.10 o 
   3   7  16      430.63      437.89     66.38 o 
   4   7  16      331.47      321.03     71.78 o 
   5   7  16      250.55      288.99     74.51 o 
   6   7  16       51.34       52.99     69.86 o 
   7   7  16       13.77        7.83     51.49 o 
   8   7  16      380.27      378.48    121.34 o 
   9   7  16       71.77      166.51     90.03 o 
  10   7  16       10.89      -39.14     62.03 o 
  11   7  16       40.11       96.65     87.02 o 
 -11   8  16       58.04       75.69     39.83 o 
 -10   8  16      139.15      136.61     46.96 o 
  -9   8  16       25.41       22.09     34.15 o 
  -8   8  16       47.14       40.04     34.79 o 
  -7   8  16      208.52      244.60     52.73 o 
  -6   8  16      212.33      234.52     52.02 o 
  -5   8  16       61.86       77.33     27.27 o 
  -4   8  16       26.76       37.57     23.84 o 
  -3   8  16      133.32      121.33     32.01 o 
  -2   8  16      183.64      216.18     42.32 o 
  -1   8  16      713.38      746.86     72.12 o 
   0   8  16       63.22       48.33     28.75 o 
   1   8  16      712.61      699.11     71.11 o 
   2   8  16      183.08      209.64     42.31 o 
   3   8  16      129.38      116.18     41.16 o 
   4   8  16       27.96       79.62     47.29 o 
   5   8  16       60.65       62.93     75.88 o 
   6   8  16      203.89      286.65    112.01 o 
   7   8  16      213.09      217.40     91.84 o 
   8   8  16       48.60       66.54     52.99 o 
   9   8  16       22.61       83.41     67.45 o 
  10   8  16      141.70      148.14     91.23 o 
  11   8  16       60.54       79.19     90.33 o 
 -10   9  16       48.84      107.25     42.10 o 
  -9   9  16       36.63       69.36     39.44 o 
  -8   9  16       13.98       12.93     34.88 o 
  -7   9  16       73.18      127.14     44.54 o 
  -6   9  16       64.17       41.82     35.75 o 
  -5   9  16      192.65      218.79     51.29 o 
  -4   9  16       88.21      163.23     36.57 o 
  -3   9  16      143.85      233.36     39.49 o 
  -2   9  16      216.80      262.24     46.45 o 
  -1   9  16      140.30      136.75     36.81 o 
   0   9  16       53.38       72.88     31.29 o 
   1   9  16      137.95      161.67     38.46 o 
   2   9  16      221.38      224.08     42.45 o 
   3   9  16      144.07      170.45     41.55 o 
   4   9  16       87.49      227.63     95.45 o 
   5   9  16      190.30      199.03     90.93 o 
   6   9  16       58.81       67.45     68.95 o 
   7   9  16       72.39      136.10     74.97 o 
   8   9  16       14.64       62.93     62.03 o 
   9   9  16       35.17       -1.81     52.39 o 
  10   9  16       46.78      -34.33     43.06 o 
  -9  10  16       55.50       64.59     35.02 o 
  -8  10  16       35.71       98.79     37.66 o 
  -7  10  16      352.02      345.21     62.69 o 
  -6  10  16       29.81       65.09     38.10 o 
  -5  10  16       95.96       80.35     41.14 o 
  -4  10  16      343.46      369.75     66.31 o 
  -3  10  16       37.27       34.86     33.28 o 
  -2  10  16       38.56       72.43     33.47 o 
  -1  10  16       89.06      105.20     35.17 o 
   0  10  16      238.60      272.82     49.44 o 
   1  10  16       86.25       69.94     31.94 o 
   2  10  16       41.50       46.94     30.01 o 
   3  10  16       37.71       43.03     35.14 o 
   4  10  16      341.77      334.45     76.29 o 
   5  10  16      100.55       85.51     71.36 o 
   6  10  16       31.71       91.23     66.24 o 
   7  10  16      349.35      477.55    124.36 o 
   8  10  16       35.84       25.29     51.19 o
[truncated: 55,502 more chars]
